# Supplementary material for: Methyl 4-hydr­oxy-2H-1,2-benzothia­zine-3-carboxyl­ate 1,1-dioxide
Source: Acta Crystallogr Sect E Struct Rep Online. 2008 Sep 13;64(Pt 10):o1922. doi: 10.1107/S1600536808028584 (PMC2959412; doi:10.1107/S1600536808028584)
Supplement: Supplementary file 2 [file e-64-o1922-Isup2.hkl]

#
# h,k,l, Fc-squared, Fo-squared, sigma(Fo-squared) and status flag
#
data_I
_shelx_title ' Compound X'
_shelx_refln_list_code          4
_shelx_F_calc_maximum       73.18
_exptl_crystal_F_000       528.00
_reflns_d_resolution_high  0.7706
 
loop_
 _symmetry_equiv_pos_as_xyz
 'x, y, z'
 '-x, -y, -z'
 
_cell_length_a     7.7770
_cell_length_b    10.9320
_cell_length_c    12.8900
_cell_angle_alpha 105.569
_cell_angle_beta   94.588
_cell_angle_gamma  97.763
 
_shelx_F_squared_multiplier     1.000
 
loop_
 _refln_index_h
 _refln_index_k
 _refln_index_l
 _refln_F_squared_calc
 _refln_F_squared_meas
 _refln_F_squared_sigma
 _refln_observed_status
   3   0   0      456.92      438.97      5.20 o
   4   0   0      119.77      120.23      1.89 o
   5   0   0      283.26      266.91      4.12 o
   6   0   0       10.24        8.72      1.04 o
   7   0   0      623.79      632.41     14.57 o
   8   0   0      220.79      246.49      6.26 o
   9   0   0        1.00       -0.78      1.58 o
 -10   1   0       17.62       16.07      2.72 o
  -9   1   0      151.37      149.05      5.38 o
  -8   1   0       15.83       16.93      1.81 o
  -7   1   0      350.61      354.97      7.00 o
  -6   1   0        0.50        1.40      1.74 o
  -5   1   0      366.64      397.58      8.79 o
  -4   1   0       92.05       86.75      1.20 o
  -3   1   0      297.74      346.32      6.70 o
   1   1   0      238.82      235.96      9.63 o
   2   1   0     1508.76     1551.46     24.92 o
   3   1   0     1036.55      992.81     14.52 o
   4   1   0      770.86      715.99      9.94 o
   5   1   0        0.33        3.05      0.40 o
   6   1   0      316.73      337.01      5.77 o
   7   1   0        0.01       -0.95      0.70 o
   8   1   0        1.83        7.59      2.68 o
   9   1   0      126.05      139.09      5.27 o
 -10   2   0        1.84        3.30      2.20 o
  -9   2   0        9.80       10.55      2.58 o
  -8   2   0       28.62       27.52      2.64 o
  -7   2   0        0.31        1.16      0.55 o
  -6   2   0     1136.72     1143.39     15.81 o
  -5   2   0     1293.85     1309.66     15.11 o
  -4   2   0     2022.61     2084.11     27.35 o
  -3   2   0      232.82      199.60      3.38 o
  -1   2   0      540.34      548.48     14.38 o
   0   2   0        1.60        2.46      0.23 o
   2   2   0     1971.48     1899.39     30.70 o
   3   2   0      145.16      157.90      2.73 o
   4   2   0        0.43        2.09      0.53 o
   5   2   0       55.80       56.00      1.55 o
   6   2   0      401.04      388.59      6.46 o
   7   2   0        0.00        1.26      0.74 o
   8   2   0     1123.85     1168.66     24.48 o
   9   2   0        0.48        2.45      2.47 o
 -10   3   0        0.00        0.60      2.90 o
  -9   3   0        2.67        3.67      1.87 o
  -8   3   0       77.04       68.33      2.99 o
  -7   3   0      470.04      470.07      7.88 o
  -6   3   0        0.62        1.32      0.86 o
  -5   3   0      125.42      114.89      2.27 o
  -4   3   0       60.19       65.35      1.04 o
  -3   3   0       24.93       40.02      1.29 o
  -2   3   0        0.55        1.46      0.73 o
  -1   3   0      227.19      197.15      3.05 o
   0   3   0     2179.71     1967.18     31.24 o
   1   3   0      439.57      505.89      8.80 o
   2   3   0        0.16        4.88      1.08 o
   3   3   0      713.19      747.61     13.63 o
   4   3   0      397.92      371.98      7.83 o
   5   3   0     1036.37      985.65     19.39 o
   6   3   0        1.49        1.47      0.75 o
   7   3   0        4.04        5.65      0.89 o
   8   3   0        3.94        3.64      3.05 o
   9   3   0       71.09       71.55      3.77 o
  -9   4   0       24.39       22.56      2.78 o
  -8   4   0       33.18       30.18      5.38 o
  -7   4   0      489.86      508.84      9.56 o
  -6   4   0       37.16       34.99      1.02 o
  -5   4   0      196.55      202.54      3.21 o
  -4   4   0     1486.17     1412.09     17.46 o
  -3   4   0     2494.68     2492.17     46.50 o
  -2   4   0     1039.36     1095.05     21.40 o
  -1   4   0      155.00      166.51      2.75 o
   0   4   0      137.03      152.09      2.90 o
   1   4   0       21.17       16.76      0.67 o
   2   4   0      439.95      389.31      9.47 o
   3   4   0      723.99      726.59     14.43 o
   4   4   0        3.17        1.89      0.77 o
   5   4   0      757.91      737.99     15.38 o
   6   4   0      935.39      909.63     15.93 o
   7   4   0      253.41      269.11      5.88 o
   8   4   0       65.50       61.84      3.30 o
   9   4   0      202.34      200.72     13.33 o
  -9   5   0       63.96       58.49      3.73 o
  -8   5   0       10.12        8.45      1.32 o
  -7   5   0       14.87       20.29      2.02 o
  -6   5   0     1425.25     1424.28     56.63 o
  -5   5   0      653.34      668.96      9.61 o
  -4   5   0      152.64      140.24      9.07 o
  -3   5   0      195.68      209.10      2.75 o
  -1   5   0      727.71      673.97     10.01 o
   0   5   0      265.56      292.82      5.24 o
   1   5   0      462.25      453.26     11.00 o
   2   5   0      474.25      502.47     15.84 o
   3   5   0        5.62        3.45      1.96 o
   4   5   0      199.60      210.27      6.15 o
   5   5   0      113.07      121.49      3.23 o
   6   5   0       49.75       47.62      2.49 o
   7   5   0      117.73      111.62      3.24 o
   8   5   0       14.42        7.99      3.96 o
  -9   6   0       45.42       46.39      3.81 o
  -8   6   0      245.35      247.52     16.05 o
  -7   6   0      201.07      176.70      4.22 o
  -6   6   0       92.81       88.03      3.81 o
  -5   6   0        0.83        2.08      0.60 o
  -4   6   0     1551.70     1547.60     22.67 o
  -3   6   0      662.46      658.79      9.36 o
  -2   6   0      329.88      337.23      5.29 o
  -1   6   0       18.23       13.95      1.95 o
   0   6   0        6.62       10.55      0.87 o
   1   6   0      603.02      567.80     11.55 o
   2   6   0      310.22      350.56      7.67 o
   3   6   0     1758.02     1697.13     39.49 o
   4   6   0     3368.56     3333.96    108.64 o
   5   6   0      100.03      102.30      3.16 o
   6   6   0       79.10       79.31      3.58 o
   7   6   0        4.25        4.75      1.63 o
   8   6   0      309.96      304.13     12.39 o
  -9   7   0        1.94        2.93      3.10 o
  -8   7   0      133.39      137.68     18.93 o
  -7   7   0      186.36      215.10      6.89 o
  -6   7   0       62.82       66.30      2.41 o
  -5   7   0     1148.53     1145.05     29.67 o
  -4   7   0      443.26      432.25      9.08 o
  -3   7   0      112.65      117.55      4.94 o
  -2   7   0      462.86      515.52     10.31 o
  -1   7   0      965.06     1024.74     30.50 o
   0   7   0       19.55       15.52      1.45 o
   1   7   0       17.89       16.79      1.28 o
   2   7   0     1198.20     1167.47     27.86 o
   3   7   0      113.59       97.74      3.73 o
   4   7   0       54.79       55.74      3.58 o
   5   7   0       77.73       74.76      2.70 o
   6   7   0      133.75      142.27      4.46 o
   7   7   0      155.16      134.25      6.80 o
  -9   8   0       50.83       60.03      5.29 o
  -8   8   0       22.92       20.40      3.16 o
  -7   8   0      116.18      114.19      4.67 o
  -6   8   0        2.75        4.94      2.21 o
  -5   8   0       92.24       96.77      3.59 o
  -4   8   0       21.94       19.93      1.96 o
  -3   8   0      378.31      390.43      8.36 o
  -2   8   0     1523.13     1538.85     29.44 o
  -1   8   0       97.25      109.23      5.80 o
   0   8   0        7.98        6.51      0.71 o
   1   8   0        3.38        2.84      0.92 o
   2   8   0      102.27       96.04      3.71 o
   3   8   0     1182.77     1169.67     28.32 o
   4   8   0      111.37      125.69      5.05 o
   5   8   0      426.42      427.85     12.26 o
   6   8   0        1.32        0.56      1.23 o
   7   8   0       65.36       59.55      5.18 o
  -8   9   0        4.16       -0.26      1.88 o
  -7   9   0        6.70        6.02      2.81 o
  -6   9   0      107.28      108.06      5.37 o
  -5   9   0       23.00       28.92      2.88 o
  -4   9   0      814.69      748.00     19.77 o
  -3   9   0      135.96      112.72      3.14 o
  -2   9   0        0.01        2.46      0.67 o
  -1   9   0        0.76        0.43      0.94 o
   0   9   0        0.11        2.24      2.29 o
   1   9   0      528.22      540.97     13.19 o
   2   9   0       61.24       53.98      2.92 o
   3   9   0       35.16       30.22      2.40 o
   4   9   0      665.15      683.59     18.92 o
   5   9   0       18.35       26.45      3.46 o
   6   9   0       31.47       35.29      6.21 o
  -7  10   0      108.89      101.63      6.88 o
  -6  10   0       72.81       68.30      4.42 o
  -5  10   0       62.15       66.04      4.50 o
  -4  10   0       94.25       85.93      4.79 o
  -3  10   0        0.69        4.78      1.62 o
  -2  10   0      336.55      302.32      9.65 o
  -1  10   0      495.00      505.87     16.84 o
   0  10   0      263.04      256.36      7.39 o
   1  10   0       18.45       21.40      3.04 o
   2  10   0      200.82      213.58      6.98 o
   3  10   0       47.43       45.89      3.98 o
   4  10   0       24.63       18.64      3.16 o
   5  10   0        5.30        2.17      3.16 o
  -7  11   0        5.06        4.27      2.40 o
  -6  11   0        1.85        2.29      1.96 o
  -5  11   0      221.18      214.54      9.72 o
  -4  11   0       27.79       30.83      3.28 o
  -3  11   0      153.34      156.20      7.15 o
  -2  11   0      497.39      475.85     18.10 o
  -1  11   0        1.16        3.82      2.56 o
   0  11   0       29.87       36.77      1.96 o
   1  11   0        7.88        6.46      2.31 o
   2  11   0      225.27      235.49      7.90 o
   3  11   0       98.36       92.92      4.95 o
   4  11   0       34.75       49.64      5.99 o
  -6  12   0      228.66      241.55     12.90 o
  -5  12   0       29.30       25.08      3.79 o
  -4  12   0       64.70       63.81      4.71 o
  -3  12   0       55.33       53.23      4.30 o
  -2  12   0        7.67        7.66      2.30 o
  -1  12   0        3.40       -3.57      2.89 o
   0  12   0      498.16      545.86     25.86 o
   1  12   0       19.82       17.93      3.20 o
   2  12   0       47.95       48.49      5.01 o
   3  12   0      233.31      238.98     13.97 o
  -4  13   0       51.31       54.72      5.33 o
  -3  13   0       24.33       34.20      4.31 o
  -2  13   0      166.14      145.56      8.68 o
  -1  13   0      234.89      268.65     14.21 o
   0  13   0        5.19        7.26      3.08 o
   1  13   0       44.46       43.86      5.74 o
  -1 -13   1      102.76       89.21      6.80 o
   0 -13   1       51.61       51.76      4.91 o
   1 -13   1        4.18        7.05      2.55 o
   2 -13   1      253.08      274.73     14.06 o
   3 -13   1      214.34      211.04     11.53 o
   4 -13   1      138.91      142.67      8.59 o
  -3 -12   1        0.21       -4.08      2.72 o
  -2 -12   1        0.10        1.79      2.57 o
  -1 -12   1       54.48       43.01      4.11 o
   0 -12   1      132.94      117.86      6.61 o
   1 -12   1      717.00      716.48     26.66 o
   2 -12   1       18.98       19.28      2.67 o
   3 -12   1       79.86       79.89      4.78 o
   4 -12   1       45.29       39.22      3.81 o
   5 -12   1       21.18       19.52      3.34 o
   6 -12   1       76.49       79.39      5.59 o
  -4 -11   1        0.00       -0.07      1.97 o
  -3 -11   1      206.76      204.46      8.29 o
  -2 -11   1       39.09       33.32      2.63 o
  -1 -11   1      648.60      630.09     16.69 o
   0 -11   1      195.14      176.17      8.08 o
   1 -11   1       30.38       29.11      2.69 o
   2 -11   1       55.51       38.53      3.44 o
   3 -11   1      405.90      418.92     16.23 o
   4 -11   1      284.06      264.13     11.39 o
   5 -11   1        0.29       -1.11      1.53 o
   6 -11   1       46.00       46.09      4.13 o
   7 -11   1       29.77       25.92      2.63 o
  -5 -10   1      165.05      157.31     10.87 o
  -4 -10   1        9.81        5.77      3.25 o
  -3 -10   1       82.88       86.97      3.95 o
  -2 -10   1       53.37       50.00      2.85 o
  -1 -10   1       75.19       83.09      7.45 o
   0 -10   1      129.27      107.98      3.90 o
   1 -10   1       32.71       30.26      1.97 o
   2 -10   1      536.15      471.30     13.27 o
   3 -10   1       24.65       32.07      2.51 o
   4 -10   1        0.43        1.35      1.69 o
   5 -10   1       41.35       40.39      3.16 o
   6 -10   1        2.34        2.37      2.13 o
   7 -10   1      188.30      183.60      7.75 o
   8 -10   1       29.82       29.22      2.79 o
  -6  -9   1      225.61      226.57      9.61 o
  -5  -9   1      114.38      107.00      4.99 o
  -4  -9   1      153.08      163.33      4.71 o
  -3  -9   1      111.93       99.52      4.17 o
  -2  -9   1      675.30      670.86     16.70 o
  -1  -9   1      824.65      822.81     14.09 o
   0  -9   1       21.65       19.21      0.94 o
   1  -9   1       62.18       62.09      1.76 o
   2  -9   1      218.24      206.66      4.33 o
   3  -9   1      385.71      400.14      8.19 o
   4  -9   1       19.13       28.26      9.91 o
   5  -9   1     1260.42     1208.55     42.33 o
   6  -9   1      105.22      112.51      5.67 o
   7  -9   1        1.31        0.52      0.72 o
   8  -9   1       66.67       64.66      4.06 o
  -7  -8   1       15.63        9.98      2.58 o
  -6  -8   1       36.77       36.15      3.10 o
  -5  -8   1        2.57        2.92      1.92 o
  -4  -8   1      401.97      410.21      8.17 o
  -3  -8   1      723.83      733.27     18.17 o
  -2  -8   1       14.22       17.15      1.53 o
  -1  -8   1      124.87      132.07      2.97 o
   0  -8   1      260.50      260.04      5.09 o
   1  -8   1      232.66      233.55     12.27 o
   2  -8   1      235.62      248.49      4.79 o
   3  -8   1     1571.80     1528.28     29.73 o
   4  -8   1      200.31      207.04      6.11 o
   5  -8   1      151.25      147.54      7.68 o
   6  -8   1       80.23       79.17      3.96 o
   7  -8   1       27.08       31.88      2.08 o
   8  -8   1      280.39      301.21      9.29 o
   9  -8   1      128.83      116.06      7.75 o
  -7  -7   1       74.30       67.27      3.41 o
  -6  -7   1      164.15      155.23      6.24 o
  -5  -7   1      320.07      344.90      8.69 o
  -4  -7   1      141.58      140.47      3.69 o
  -3  -7   1      584.86      558.51     14.33 o
  -2  -7   1      185.17      197.33     17.79 o
  -1  -7   1      935.07      949.56     20.82 o
   0  -7   1        1.09        2.10      0.46 o
   1  -7   1        4.57        5.68      0.53 o
   2  -7   1      203.84      201.80      3.84 o
   3  -7   1      247.41      268.87      5.36 o
   4  -7   1      757.89      781.34     17.06 o
   5  -7   1        5.69        4.15      0.75 o
   6  -7   1      372.57      364.27      8.45 o
   7  -7   1      375.71      393.73     16.59 o
   8  -7   1        2.15        2.87      2.91 o
   9  -7   1      106.14       97.68      5.19 o
  -8  -6   1        4.00        2.33      2.41 o
  -7  -6   1      133.38      149.05     10.95 o
  -6  -6   1      104.44      102.66      3.53 o
  -5  -6   1        7.59        6.82      1.09 o
  -4  -6   1      495.93      478.87     11.82 o
  -3  -6   1     3839.35     3504.95     81.86 o
  -2  -6   1     1293.24     1336.62     25.68 o
  -1  -6   1        2.14        3.27      0.63 o
   0  -6   1     1123.64     1268.19     18.47 o
   1  -6   1      138.57      147.73      3.91 o
   2  -6   1      784.06      765.02     16.58 o
   3  -6   1      259.31      275.34      3.88 o
   4  -6   1      434.81      420.33      7.62 o
   5  -6   1      783.37      810.51     12.75 o
   6  -6   1      179.46      181.49      4.09 o
   7  -6   1      237.45      236.92      9.58 o
   8  -6   1      175.55      157.10      5.97 o
   9  -6   1        0.58       -0.25      4.43 o
  -8  -5   1      190.62      187.75      6.92 o
  -7  -5   1       41.00       43.19      1.88 o
  -6  -5   1        3.64        3.94      0.90 o
  -5  -5   1      393.32      419.96      9.02 o
  -4  -5   1      697.87      712.03     24.87 o
  -3  -5   1       33.32       35.51      1.55 o
  -2  -5   1      155.74      170.69      3.49 o
  -1  -5   1      200.41      204.13      3.91 o
   0  -5   1      143.13      193.72      3.33 o
   1  -5   1     3162.25     3174.39     70.18 o
   2  -5   1       85.68       62.77      1.98 o
   3  -5   1      302.71      291.91      3.86 o
   4  -5   1      291.74      303.21      4.09 o
   5  -5   1        4.62        3.07      0.60 o
   6  -5   1      776.11      736.62     10.62 o
   7  -5   1      366.70      364.20      7.32 o
   8  -5   1      115.51      109.89      5.64 o
   9  -5   1      149.01      155.65      7.01 o
  -9  -4   1      102.37       85.97     14.82 o
  -8  -4   1       97.08      101.30      4.08 o
  -7  -4   1       45.11       45.67      2.55 o
  -6  -4   1      188.61      198.51      4.23 o
  -5  -4   1      405.30      379.04      8.24 o
  -4  -4   1       55.94       51.30      3.23 o
  -3  -4   1      479.62      439.28      7.71 o
  -2  -4   1     1157.69     1038.87     17.02 o
  -1  -4   1     1427.31     1263.03     20.63 o
   0  -4   1       35.56       36.15      1.00 o
   1  -4   1      135.12      146.45      2.21 o
   2  -4   1      878.32      925.59     11.43 o
   3  -4   1      861.83     1028.43     11.79 o
   4  -4   1       18.17       18.83      1.37 o
   5  -4   1       42.70       38.26      1.09 o
   6  -4   1        5.41        8.04      0.51 o
   7  -4   1       67.88       68.08      1.94 o
   8  -4   1       96.04      103.15      3.04 o
   9  -4   1        0.26       -2.53      1.69 o
  -9  -3   1       33.67       37.87     11.93 o
  -8  -3   1       13.13       11.00      1.66 o
  -7  -3   1       19.46       16.13      1.08 o
  -6  -3   1       49.38       52.23      3.52 o
  -5  -3   1     1056.25     1064.60     18.09 o
  -4  -3   1       17.43       22.97      2.17 o
  -3  -3   1      856.61      857.43     11.59 o
  -2  -3   1     2785.01     2731.17     50.46 o
  -1  -3   1       13.99       16.81      0.59 o
   0  -3   1      595.99      556.02      8.69 o
   3  -3   1     1106.97     1286.77     13.75 o
   4  -3   1     1034.48     1051.56     11.33 o
   5  -3   1        9.49       10.92      0.45 o
   6  -3   1     1021.28     1019.16     14.49 o
   7  -3   1       14.37       17.68      1.07 o
   8  -3   1      231.93      228.43      5.52 o
   9  -3   1       56.78       59.51      5.48 o
  -9  -2   1        2.78        3.29      1.70 o
  -8  -2   1      624.96      606.57     16.54 o
  -7  -2   1      706.13      740.09     18.76 o
  -6  -2   1      523.98      497.31      8.08 o
  -5  -2   1      394.91      425.00      7.53 o
  -4  -2   1      515.27      540.94      7.89 o
  -3  -2   1       30.20       39.58      1.22 o
  -2  -2   1     2513.48     2456.11     38.79 o
  -1  -2   1      400.68      358.18      5.45 o
   3  -2   1      131.45      136.68      1.75 o
   4  -2   1      148.19      125.32      1.59 o
   5  -2   1      385.64      388.99      9.78 o
   6  -2   1       43.49       43.92      1.27 o
   7  -2   1      151.34      149.45      7.54 o
   8  -2   1       66.22       55.46      2.18 o
   9  -2   1       25.87       21.88      2.61 o
  -9  -1   1      357.63      377.36     12.64 o
  -8  -1   1       41.72       46.21      2.48 o
  -7  -1   1       13.55       13.56      1.00 o
  -6  -1   1        0.93        2.91      0.52 o
  -5  -1   1      689.26      678.31     10.16 o
  -4  -1   1     2888.29     2938.46     53.82 o
  -1  -1   1      536.02      462.78     22.82 o
   2  -1   1     1940.57     1759.38     19.70 o
   3  -1   1      244.74      181.69      2.51 o
   4  -1   1      703.17      700.24     23.98 o
   5  -1   1      342.67      366.95      6.03 o
   6  -1   1       94.95      105.76      7.15 o
   7  -1   1       67.77       71.13      2.30 o
   8  -1   1      315.06      316.55      6.84 o
   9  -1   1      376.81      413.81     28.88 o
  -9   0   1       77.96       71.46      3.43 o
  -8   0   1      223.07      230.02      6.00 o
  -7   0   1      395.68      408.41      6.72 o
  -6   0   1     1562.11     1560.93     31.04 o
  -5   0   1       81.47       72.89      1.57 o
  -4   0   1        4.11       10.41      0.53 o
  -3   0   1       78.30       78.92      1.10 o
  -2   0   1        4.41        3.90      0.43 o
   2   0   1      352.86      344.47      5.26 o
   3   0   1     2804.77     2769.00     55.93 o
   4   0   1       19.76       17.05      0.58 o
   5   0   1      683.22      678.73      9.60 o
   6   0   1     1197.88     1267.13     28.24 o
   7   0   1       68.98       74.05      2.69 o
   8   0   1      106.57      113.32      3.26 o
   9   0   1       65.98       57.42      3.25 o
 -10   1   1        0.08        1.08      1.81 o
  -9   1   1        0.31        1.01      1.47 o
  -8   1   1      562.91      560.71     12.52 o
  -7   1   1      630.43      634.69     10.16 o
  -6   1   1      864.05      914.57     12.38 o
  -5   1   1     1618.44     1633.61     22.02 o
  -4   1   1      111.98      117.41      1.73 o
  -3   1   1      979.16      932.68      9.56 o
  -2   1   1     2922.12     2862.35     62.19 o
   1   1   1      576.84      503.34      9.80 o
   2   1   1      378.14      462.27      7.85 o
   3   1   1     1424.35     1324.12     34.25 o
   4   1   1      745.19      711.95     11.21 o
   5   1   1       97.03       89.76      1.84 o
   6   1   1      344.17      337.27      9.45 o
   7   1   1      429.08      440.25      9.87 o
   8   1   1       30.44       24.06      1.69 o
   9   1   1        9.40        5.34      1.97 o
 -10   2   1        3.35        4.36      2.39 o
  -9   2   1       37.58       37.39      2.58 o
  -8   2   1       12.45       12.76      2.70 o
  -7   2   1       10.64       11.32      0.63 o
  -6   2   1      264.51      278.95      7.97 o
  -5   2   1     1355.06     1372.08     18.49 o
  -4   2   1        4.82        1.47      0.34 o
  -3   2   1      351.78      387.75      4.44 o
  -1   2   1      458.89      438.39      6.59 o
   1   2   1     1188.32     1161.55     18.67 o
   2   2   1      970.33      930.36     15.71 o
   3   2   1       96.95       99.25      2.57 o
   4   2   1      483.53      480.14     10.16 o
   5   2   1      509.60      537.37     18.71 o
   6   2   1      113.48      108.76      2.31 o
   7   2   1        3.58        2.42      1.02 o
   8   2   1        2.42        2.60      1.20 o
   9   2   1        2.48        5.79      2.39 o
 -10   3   1        0.00       -4.07      4.38 o
  -9   3   1        0.61       -0.60      2.81 o
  -8   3   1       74.17       73.98      3.85 o
  -7   3   1       47.31       49.97      1.96 o
  -6   3   1      730.30      710.10     13.82 o
  -5   3   1       95.85       94.43      1.63 o
  -4   3   1     2332.78     2280.90     51.55 o
  -3   3   1        1.80        0.97      0.38 o
  -1   3   1     1384.07     1243.04     18.12 o
   0   3   1        8.68       16.44      0.58 o
   1   3   1      675.85      681.23     11.40 o
   2   3   1     1203.60     1307.03     21.46 o
   3   3   1       62.02       52.74      1.74 o
   4   3   1      139.34      125.94      4.02 o
   5   3   1     1733.03     1757.85     63.85 o
   6   3   1      281.73      303.74      5.91 o
   7   3   1       25.35       29.74      1.59 o
   8   3   1       35.36       37.56      7.78 o
   9   3   1        6.39        4.61      1.81 o
  -9   4   1        5.64        1.79      1.71 o
  -8   4   1        0.69        1.63      1.47 o
  -7   4   1       57.88       66.64      2.59 o
  -6   4   1      286.03      302.68      5.12 o
  -5   4   1      201.81      190.17      3.11 o
  -3   4   1     1172.47     1137.31     20.80 o
  -2   4   1     1998.55     2010.70     37.02 o
  -1   4   1      764.09      809.43     13.54 o
   0   4   1      171.55      185.92      3.46 o
   1   4   1       50.17       44.64      1.26 o
   2   4   1      742.74      774.91     13.07 o
   3   4   1      612.05      689.47     16.61 o
   4   4   1        8.28        4.94      1.17 o
   5   4   1      533.80      538.89     12.37 o
   6   4   1     1063.80     1104.41     22.11 o
   7   4   1        7.27        7.01      2.68 o
   8   4   1      217.38      221.79      7.51 o
  -9   5   1       16.45       15.83      2.37 o
  -8   5   1       52.81       53.14      6.09 o
  -7   5   1      342.89      357.83     13.69 o
  -6   5   1      248.82      251.19      4.33 o
  -5   5   1      207.29      196.94      6.90 o
  -4   5   1        0.10        0.01      0.45 o
  -3   5   1       68.30       70.45      1.85 o
  -2   5   1     2499.12     2567.63     59.14 o
  -1   5   1     1462.18     1450.81     23.35 o
   1   5   1     1163.97     1211.56     20.20 o
   2   5   1     1090.29     1135.28     21.72 o
   3   5   1      234.15      233.72      6.48 o
   4   5   1     1283.15     1257.45     29.81 o
   5   5   1      315.93      315.42      7.14 o
   6   5   1      807.37      869.83     18.97 o
   7   5   1        4.54        4.08      1.60 o
   8   5   1        3.25        3.11      1.66 o
  -9   6   1      612.46      672.66     31.27 o
  -8   6   1       71.85       75.75      5.79 o
  -7   6   1      266.56      258.93      6.47 o
  -6   6   1        0.06        0.12      1.31 o
  -5   6   1       20.43       21.65      1.37 o
  -4   6   1      168.89      152.76      3.22 o
  -3   6   1     1807.61     1847.37     45.08 o
  -2   6   1     1400.42     1344.86     20.15 o
  -1   6   1     1204.54     1239.52     44.87 o
   0   6   1       25.99       33.76      1.41 o
   1   6   1       50.41       68.55      3.69 o
   2   6   1      965.71      953.66     22.56 o
   3   6   1      402.77      387.44      9.76 o
   4   6   1      769.57      734.35     18.55 o
   5   6   1       78.69       74.74      2.71 o
   6   6   1        2.00        0.58      1.26 o
   7   6   1      287.10      308.95     27.00 o
   8   6   1        0.25       -2.77      2.50 o
  -9   7   1      261.42      262.33     15.54 o
  -8   7   1       51.23       48.89      4.38 o
  -7   7   1        0.04       -0.67      1.61 o
  -6   7   1      146.47      141.21      5.02 o
  -5   7   1       54.45       61.29      2.27 o
  -4   7   1     1063.23     1044.86     20.47 o
  -3   7   1       10.22        8.89      0.84 o
  -2   7   1      359.48      343.87      6.20 o
  -1   7   1       13.69       13.73      0.84 o
   0   7   1      124.36      136.79      3.63 o
   1   7   1     1854.61     1891.24     35.90 o
   2   7   1      162.57      156.90      8.43 o
   3   7   1      109.90      110.18      4.25 o
   4   7   1      238.48      236.10      7.41 o
   5   7   1       35.18       36.53      1.95 o
   6   7   1       69.68       61.84      3.18 o
   7   7   1      201.21      207.91      9.12 o
  -8   8   1      470.33      544.13     26.25 o
  -7   8   1      137.19      134.42      7.27 o
  -6   8   1      238.67      233.88     10.16 o
  -5   8   1       46.49       32.61      4.98 o
  -4   8   1       57.25       65.85      2.30 o
  -3   8   1       12.20       15.29      1.16 o
  -2   8   1        0.98        1.03      0.86 o
  -1   8   1     1130.07     1108.76     19.20 o
   0   8   1       12.02       10.48      2.78 o
   1   8   1      313.86      300.82      8.24 o
   2   8   1        7.76       12.15      1.98 o
   3   8   1       40.12       46.55      6.00 o
   4   8   1      187.11      171.61      6.28 o
   5   8   1      101.13      100.50      9.17 o
   6   8   1       31.31       36.89      3.95 o
  -8   9   1       28.95       31.24      4.64 o
  -7   9   1       74.38       77.91      5.86 o
  -6   9   1        1.26        3.07      1.78 o
  -5   9   1      301.60      301.98     12.18 o
  -4   9   1      547.19      457.84     22.43 o
  -3   9   1      675.42      712.94     24.73 o
  -2   9   1      452.69      425.75     10.13 o
  -1   9   1      186.47      170.12      5.33 o
   0   9   1      342.04      370.76      8.15 o
   1   9   1      197.08      210.40      6.62 o
   2   9   1      119.94      119.53      4.49 o
   3   9   1        5.96        4.16      1.64 o
   4   9   1      245.83      242.71      8.21 o
   5   9   1        2.98        4.63      2.11 o
   6   9   1        0.62        2.60      2.45 o
  -7  10   1       91.87      107.49      7.46 o
  -6  10   1       69.82       66.49      4.96 o
  -5  10   1       15.77       10.97      2.19 o
  -4  10   1      137.36      116.66      5.98 o
  -3  10   1        0.73       -1.41      1.05 o
  -2  10   1       16.40       25.68      3.71 o
  -1  10   1        5.74        3.94      1.29 o
   0  10   1      621.84      617.19     22.48 o
   1  10   1       25.85       23.67      2.18 o
   2  10   1       10.07        8.82      1.84 o
   3  10   1      180.66      164.16      6.52 o
   4  10   1      170.62      152.35      7.00 o
   5  10   1       42.58       42.20      4.56 o
  -7  11   1        6.62        5.79      2.62 o
  -6  11   1       23.84       19.52      3.34 o
  -5  11   1        1.31       -0.17      2.65 o
  -4  11   1      309.93      341.67     13.30 o
  -3  11   1      269.45      272.90     11.27 o
  -2  11   1       82.90       81.54      5.50 o
  -1  11   1        3.69        2.34      1.92 o
   0  11   1       76.90       74.12      8.56 o
   1  11   1      731.42      806.16     46.07 o
   2  11   1        0.10       -1.07      1.72 o
   3  11   1      292.98      310.79     11.72 o
   4  11   1      283.53      289.40     13.80 o
  -5  12   1      289.36      275.34     14.39 o
  -4  12   1        0.13        1.27      2.88 o
  -3  12   1        0.33        0.85      2.98 o
  -2  12   1       22.08       22.74      3.26 o
  -1  12   1      184.27      185.60     10.30 o
   0  12   1      142.96      145.56      9.13 o
   1  12   1      210.60      224.38     12.44 o
   2  12   1       98.45      109.60      8.11 o
  -4  13   1      167.23      185.09     11.04 o
  -3  13   1      289.12      295.60     15.22 o
  -2  13   1        2.40        0.43      2.48 o
  -1  13   1        5.40        4.27      2.75 o
   0  13   1       76.53      105.20      7.95 o
   1 -14   2      172.06      187.11      7.82 o
   2 -14   2       16.05       21.10      3.90 o
  -2 -13   2       22.55       18.00      2.59 o
  -1 -13   2       70.70       67.99      4.42 o
   0 -13   2       28.89       25.83      3.28 o
   1 -13   2       84.60       82.54      5.36 o
   2 -13   2        9.24        4.01      2.62 o
   3 -13   2      370.03      374.83     18.93 o
   4 -13   2      122.92      119.67      5.44 o
   5 -13   2       45.74       38.99      3.57 o
  -3 -12   2       20.95       17.53      2.39 o
  -2 -12   2      193.04      194.76      7.98 o
  -1 -12   2       47.40       39.69      3.72 o
   0 -12   2      795.71      754.50     28.37 o
   1 -12   2      214.62      211.85      9.13 o
   2 -12   2       65.76       72.32      4.55 o
   3 -12   2       92.72       92.90      5.16 o
   4 -12   2        1.20        2.46      1.97 o
   5 -12   2       75.80       71.39      3.90 o
   6 -12   2       17.56       24.44      2.46 o
  -5 -11   2       76.85       71.86      6.57 o
  -4 -11   2        6.33       10.54      3.23 o
  -3 -11   2      144.28      153.90      5.95 o
  -2 -11   2      423.27      422.70     12.51 o
  -1 -11   2       30.27       31.45      3.11 o
   0 -11   2      217.31      211.04      9.11 o
   1 -11   2      509.18      483.13     17.43 o
   2 -11   2        0.13       -0.60      1.28 o
   3 -11   2        0.06        0.50      1.18 o
   4 -11   2      188.60      191.17      9.44 o
   5 -11   2       41.82       44.22      2.70 o
   6 -11   2        0.83        1.18      1.52 o
   7 -11   2       13.22       15.36      2.31 o
  -5 -10   2       72.17       74.01      7.19 o
  -4 -10   2      408.11      424.53     12.75 o
  -3 -10   2        0.07       -0.71      2.98 o
  -2 -10   2      509.33      503.31     14.50 o
  -1 -10   2      518.45      526.83     13.90 o
   0 -10   2       11.78       10.60      1.33 o
   1 -10   2     1057.63      966.45     25.56 o
   2 -10   2       53.78       40.97      2.71 o
   3 -10   2      525.29      524.95     17.76 o
   4 -10   2       34.43       30.02      2.32 o
   5 -10   2        6.47        9.55      1.71 o
   6 -10   2       52.09       62.05      3.20 o
   7 -10   2       16.44       17.85      2.26 o
   8 -10   2      141.39      155.43      8.29 o
  -6  -9   2      127.24      128.52      6.36 o
  -5  -9   2      134.84      123.84      5.52 o
  -4  -9   2        3.83        4.00      1.36 o
  -3  -9   2      171.85      165.44      5.78 o
  -2  -9   2      747.81      832.19     19.94 o
  -1  -9   2     2483.92     2367.90     63.74 o
   0  -9   2      220.93      221.38      4.55 o
   1  -9   2        0.11        1.23      1.32 o
   2  -9   2       54.51       49.83      1.47 o
   3  -9   2      158.88      185.12      4.27 o
   4  -9   2      222.65      230.78      8.97 o
   5  -9   2        0.40       -1.03      1.24 o
   6  -9   2      226.77      243.84     15.27 o
   7  -9   2       70.17       75.50      3.25 o
   8  -9   2       25.75       26.64      2.18 o
  -7  -8   2      182.39      180.28     11.39 o
  -6  -8   2        0.29        6.45      3.92 o
  -5  -8   2      164.36      178.96      6.35 o
  -4  -8   2      294.78      312.08      6.25 o
  -3  -8   2     3177.05     3152.93     58.24 o
  -2  -8   2     1032.19     1046.57     20.97 o
  -1  -8   2        0.40        0.41      0.72 o
   0  -8   2       23.15       22.87      1.08 o
   1  -8   2       67.31       77.70      1.94 o
   2  -8   2     1674.29     1803.28     33.17 o
   3  -8   2       35.23       33.07      1.52 o
   4  -8   2      531.65      497.02      9.31 o
   5  -8   2      105.85      105.27      3.20 o
   6  -8   2      106.87      103.06      3.81 o
   7  -8   2      145.88      152.01      4.54 o
   8  -8   2      136.40      132.03      4.74 o
  -7  -7   2      166.35      159.88     14.09 o
  -6  -7   2      379.94      379.62     11.81 o
  -5  -7   2      445.12      453.80     10.03 o
  -4  -7   2       78.33       83.72      2.64 o
  -3  -7   2      100.52       98.55      2.86 o
  -2  -7   2       52.91       68.33      3.60 o
  -1  -7   2       21.19       21.04      1.20 o
   0  -7   2      763.24      785.99     17.42 o
   1  -7   2       25.22       15.78      0.65 o
   2  -7   2       67.60       75.87      1.50 o
   3  -7   2       73.74       88.16      1.65 o
   4  -7   2      177.85      172.73      5.11 o
   5  -7   2        7.70        6.62      0.64 o
   6  -7   2      767.36      748.40     15.58 o
   7  -7   2      180.34      180.33      4.84 o
   8  -7   2       65.79       64.15      4.66 o
   9  -7   2       32.15       31.50      3.09 o
  -8  -6   2      141.23      139.46     14.62 o
  -7  -6   2       55.32       46.77      3.03 o
  -6  -6   2      199.06      204.75      8.07 o
  -5  -6   2      839.67      857.75     14.94 o
  -4  -6   2       11.32       12.02      0.84 o
  -3  -6   2      528.66      555.50      9.60 o
  -2  -6   2       22.71       15.46      1.23 o
  -1  -6   2     1965.65     2048.15     33.06 o
   0  -6   2      567.68      576.54      8.62 o
   1  -6   2       47.81       65.64      1.33 o
   2  -6   2      106.84       86.16      2.49 o
   3  -6   2     3604.97     3292.54    103.73 o
   4  -6   2      400.03      430.33      6.23 o
   5  -6   2      811.85      837.88     11.89 o
   6  -6   2      367.02      367.37      6.37 o
   7  -6   2       64.17       67.95      2.94 o
   8  -6   2      225.81      234.49      6.32 o
   9  -6   2       18.40       19.22      5.09 o
  -8  -5   2      117.09      120.25      4.93 o
  -7  -5   2       16.55       17.93      1.42 o
  -6  -5   2      103.33      100.77      3.15 o
  -5  -5   2      473.94      490.98     10.49 o
  -4  -5   2      292.91      292.09     10.03 o
  -3  -5   2      557.52      573.23      9.04 o
  -2  -5   2      123.84      135.46      3.56 o
  -1  -5   2        0.06        3.72      0.94 o
   1  -5   2      201.41      290.15      4.11 o
   2  -5   2      289.96      280.79      3.70 o
   3  -5   2       50.02       63.52      1.47 o
   4  -5   2     1117.39     1257.70     28.14 o
   5  -5   2      305.72      323.94      4.54 o
   6  -5   2       42.51       47.25      2.69 o
   7  -5   2      103.58       95.38      2.40 o
   8  -5   2      355.13      356.01      7.65 o
   9  -5   2       80.78       66.37      4.17 o
  -9  -4   2       19.20        9.82      1.88 o
  -8  -4   2       29.45       27.19      2.40 o
  -7  -4   2     1118.79     1168.42     34.36 o
  -6  -4   2       60.38       69.22      2.17 o
  -5  -4   2       58.16       61.55      4.11 o
  -4  -4   2      139.43      134.39      2.68 o
  -3  -4   2       39.29       39.58      1.14 o
  -2  -4   2     1045.14     1127.35     16.81 o
  -1  -4   2      608.71      511.09      7.81 o
   2  -4   2     1203.40     1228.56     16.26 o
   3  -4   2     5140.64     4988.02    157.65 o
   4  -4   2      129.57      104.15      2.44 o
   5  -4   2     1016.04     1086.75     12.90 o
   6  -4   2      103.16      104.85      5.73 o
   7  -4   2       31.96       30.25      3.22 o
   8  -4   2       36.66       39.76      2.36 o
   9  -4   2      106.54      110.62      5.68 o
  -9  -3   2      539.51      548.45     16.38 o
  -8  -3   2       17.53       27.52      5.38 o
  -7  -3   2        8.39        8.39      1.58 o
  -6  -3   2      112.39      122.25      5.20 o
  -5  -3   2       64.15       50.52      3.59 o
  -4  -3   2     1608.49     1690.98     24.94 o
  -3  -3   2     1308.22     1457.35     19.40 o
  -2  -3   2     1057.29     1125.84     16.36 o
  -1  -3   2       34.11       18.94      0.58 o
   0  -3   2      940.19      855.93     10.60 o
   1  -3   2      125.60      121.02      3.55 o
   2  -3   2      705.04      634.83     12.32 o
   3  -3   2     3254.56     2916.53     53.62 o
   4  -3   2      858.03      916.71     11.72 o
   5  -3   2        0.46        2.11      0.48 o
   6  -3   2       39.84       40.17      2.01 o
   7  -3   2      145.80      135.48      3.26 o
   8  -3   2       18.19       21.24      1.51 o
   9  -3   2       11.95       14.42      2.38 o
  -9  -2   2       36.77       31.49      2.55 o
  -8  -2   2       40.50       37.19      5.19 o
  -7  -2   2      878.04      867.68     13.83 o
  -6  -2   2     1295.47     1363.40     24.14 o
  -5  -2   2      453.11      463.38      8.28 o
  -4  -2   2     3292.47     3369.17     61.98 o
  -3  -2   2        1.14        0.57      0.33 o
  -2  -2   2       56.17       48.59      0.80 o
   2  -2   2     1824.10     1688.37     72.02 o
   3  -2   2       69.09       48.30      0.77 o
   4  -2   2      366.71      397.91      9.75 o
   5  -2   2        4.37       12.95      1.08 o
   6  -2   2      612.26      600.30     14.43 o
   7  -2   2       53.36       54.71      2.00 o
   8  -2   2        3.44        3.74      1.04 o
   9  -2   2      157.84      145.96      6.82 o
  -9  -1   2        1.18        0.03      4.35 o
  -8  -1   2      216.92      233.72     18.61 o
  -7  -1   2        3.40        3.60      1.45 o
  -6  -1   2        6.43        6.21      0.64 o
  -5  -1   2      116.49      106.50      2.01 o
  -4  -1   2      119.05      118.85      3.60 o
  -3  -1   2     3143.52     2875.42     65.05 o
   2  -1   2       13.33       15.05      0.35 o
   3  -1   2        2.05        1.04      0.86 o
   4  -1   2       16.80        8.30      0.69 o
   5  -1   2     1128.76     1242.12     18.43 o
   6  -1   2      412.18      419.56      6.98 o
   7  -1   2       66.55       69.29      5.00 o
   8  -1   2       88.57       85.50      3.23 o
   9  -1   2       10.14       13.19      2.84 o
 -10   0   2        1.00        0.60      3.42 o
  -9   0   2       18.38       17.96      1.89 o
  -8   0   2        3.82        5.13      1.79 o
  -7   0   2      239.71      246.66      5.81 o
  -6   0   2      223.34      221.92      3.98 o
  -5   0   2     2724.92     2649.71     48.82 o
  -4   0   2      413.96      420.64      8.30 o
  -3   0   2      237.42      236.00      2.90 o
  -2   0   2     1178.03     1100.25     21.42 o
  -1   0   2     1050.28      951.40     15.22 o
   0   0   2        1.20        0.21      0.47 o
   1   0   2      987.21      948.81     15.21 o
   2   0   2      156.17      116.14      1.91 o
   3   0   2      392.46      415.21     13.19 o
   4   0   2        2.66        1.68      0.34 o
   5   0   2       34.49       31.02      2.79 o
   6   0   2      809.25      830.54     14.47 o
   7   0   2      522.97      515.98      9.47 o
   8   0   2      156.01      160.02      4.20 o
   9   0   2       52.26       49.19      3.11 o
 -10   1   2       38.09       36.76      4.39 o
  -9   1   2       48.04       46.30      2.81 o
  -8   1   2        4.19        7.41      1.48 o
  -7   1   2      329.20      330.45      5.27 o
  -6   1   2       58.61       48.06      2.99 o
  -5   1   2       42.72       39.27      1.50 o
  -4   1   2       22.83       27.89      0.68 o
  -3   1   2        4.05       11.54      0.36 o
  -2   1   2     5355.92     5079.64    159.09 o
  -1   1   2       18.80       17.11      1.29 o
   0   1   2      223.46      230.09      3.95 o
   1   1   2      842.56      822.26     11.94 o
   2   1   2      189.98      200.03      6.73 o
   3   1   2      130.65      163.76      3.67 o
   4   1   2      674.50      721.48     10.71 o
   5   1   2       47.35       43.81      2.46 o
   6   1   2      440.35      440.03      6.95 o
   7   1   2      152.63      157.47      3.77 o
   8   1   2       58.49       58.67      2.69 o
   9   1   2      201.55      185.61      6.79 o
 -10   2   2        4.05        1.32      3.06 o
  -9   2   2       14.38       15.28      2.59 o
  -8   2   2       17.90       18.66      1.77 o
  -7   2   2      127.68      145.05      3.04 o
  -6   2   2      291.16      304.24     10.30 o
  -5   2   2       43.18       41.59      0.96 o
  -4   2   2      310.04      293.84      3.56 o
  -3   2   2       14.92       20.19      0.74 o
  -2   2   2     1967.69     2007.61     26.45 o
  -1   2   2      266.55      287.77      5.32 o
   0   2   2      440.12      429.36      5.95 o
   1   2   2     1364.00     1186.61     20.37 o
   2   2   2      133.62      164.33      3.26 o
   3   2   2        0.28       -0.51      0.68 o
   4   2   2      396.28      389.22      8.47 o
   5   2   2        1.20        2.43      0.41 o
   6   2   2      879.10      920.56     18.44 o
   7   2   2       78.02       75.07      2.43 o
   8   2   2      104.78       99.85      3.19 o
   9   2   2       17.63       23.18      7.85 o
 -10   3   2       27.82       30.12      5.37 o
  -9   3   2       51.98       53.23      2.87 o
  -8   3   2      512.65      526.57     12.19 o
  -7   3   2      694.18      674.65     12.20 o
  -6   3   2      875.86      936.54     13.58 o
  -5   3   2     1164.90     1182.65     15.92 o
  -4   3   2      964.27     1017.34     19.42 o
  -3   3   2      564.25      631.31     11.59 o
  -2   3   2        0.94        1.28      0.34 o
  -1   3   2      213.31      203.46      3.29 o
   0   3   2     1957.28     1876.96     30.73 o
   1   3   2     3076.59     3060.23     67.83 o
   2   3   2     2725.77     3090.91     69.62 o
   3   3   2      223.91      211.63      9.99 o
   4   3   2      760.41      815.50     19.74 o
   5   3   2       11.69       14.66      1.65 o
   6   3   2      186.60      194.36      5.37 o
   7   3   2       22.75       21.65      2.44 o
   8   3   2       50.45       53.36      4.92 o
   9   3   2        5.32        7.81      1.99 o
  -9   4   2      149.56      150.67      5.96 o
  -8   4   2        0.20        1.84      2.94 o
  -7   4   2        2.41        0.86      1.19 o
  -6   4   2      179.01      183.62      9.91 o
  -5   4   2       66.83       67.89      1.54 o
  -4   4   2      191.14      194.91      3.40 o
  -3   4   2     1011.39     1082.49     14.59 o
  -2   4   2      211.95      221.34      8.93 o
  -1   4   2      880.51      940.30     13.85 o
   0   4   2      336.24      332.93      5.26 o
   1   4   2       26.65       39.86      1.24 o
   2   4   2     1419.97     1451.60     24.10 o
   3   4   2       14.46       20.10      2.40 o
   4   4   2     1857.30     2005.76     45.57 o
   5   4   2      371.09      383.87     10.60 o
   6   4   2       11.67       11.80      1.40 o
   7   4   2       92.80       97.93      3.61 o
   8   4   2        8.12       10.25      3.27 o
  -9   5   2       26.75       26.03      3.63 o
  -8   5   2        3.19        5.75      2.34 o
  -7   5   2      108.62      120.55      3.63 o
  -6   5   2      655.48      603.24     10.09 o
  -5   5   2       55.20       62.25      3.18 o
  -4   5   2        1.83        3.16      0.94 o
  -3   5   2      292.80      313.59      7.04 o
  -2   5   2      426.64      431.78      6.21 o
  -1   5   2       63.25       59.37      1.43 o
   0   5   2     2232.82     2211.85     32.24 o
   1   5   2      610.38      627.49     12.97 o
   2   5   2       12.94        9.26      1.17 o
   3   5   2      115.01      124.77      4.08 o
   4   5   2      280.55      335.28      9.67 o
   5   5   2      787.62      780.97     19.86 o
   6   5   2       74.26       74.44      2.96 o
   7   5   2      100.19       95.05      7.55 o
   8   5   2      146.98      135.01      6.05 o
  -9   6   2       11.25        3.40      3.57 o
  -8   6   2      296.47      313.30     13.71 o
  -7   6   2      178.22      182.47      6.17 o
  -6   6   2       96.50      106.17      4.09 o
  -5   6   2       38.56       40.06      1.88 o
  -4   6   2     1467.51     1499.45     29.06 o
  -3   6   2      286.42      279.68      6.15 o
  -2   6   2      587.12      598.38     10.26 o
  -1   6   2     1102.42     1114.06     21.64 o
   0   6   2        2.25        5.70      1.03 o
   1   6   2      517.67      492.62     10.68 o
   2   6   2       88.70       86.64      3.21 o
   3   6   2      736.67      724.13     17.72 o
   4   6   2      251.54      307.57      8.58 o
   5   6   2       59.73       60.90      3.15 o
   6   6   2        0.18        0.59      2.47 o
   7   6   2        3.72        5.12      1.92 o
  -9   7   2       87.88       73.11      6.78 o
  -8   7   2        9.30       13.08      3.00 o
  -7   7   2       46.90       45.52      3.48 o
  -6   7   2      256.56      267.62     14.35 o
  -5   7   2       74.27       67.56      3.98 o
  -4   7   2        5.88        4.19      0.85 o
  -3   7   2      416.38      393.23      8.32 o
  -2   7   2      383.72      404.84      7.30 o
  -1   7   2      355.67      359.51      7.83 o
   0   7   2       10.75       12.74      1.26 o
   1   7   2      297.38      292.38      8.12 o
   2   7   2      760.51      728.95     18.13 o
   3   7   2       88.12       90.23      6.30 o
   4   7   2        0.39        0.73      1.44 o
   5   7   2       38.18       36.68      2.84 o
   6   7   2        7.43        6.25      2.13 o
   7   7   2        3.54        0.68      2.32 o
  -8   8   2        0.07        2.29      3.16 o
  -7   8   2      106.74      105.96      6.46 o
  -6   8   2       39.94       34.06      2.35 o
  -5   8   2        7.38        5.23      1.62 o
  -4   8   2      106.33      112.49      3.43 o
  -3   8   2        6.36        5.07      1.83 o
  -2   8   2      756.61      757.20     15.72 o
  -1   8   2        0.83        2.32      1.37 o
   0   8   2       26.19       32.38      2.25 o
   1   8   2       11.24       12.68      1.92 o
   2   8   2     2352.11     2230.61     51.74 o
   3   8   2       21.96       18.49      4.68 o
   4   8   2      171.41      154.37      5.82 o
   5   8   2      247.26      248.63      8.74 o
   6   8   2       19.34       21.92      4.76 o
  -8   9   2       14.03       15.88      4.04 o
  -7   9   2        2.01        1.79      3.06 o
  -6   9   2        4.30        3.14      2.13 o
  -5   9   2       64.41       65.84      3.44 o
  -4   9   2      532.24      579.65     15.21 o
  -3   9   2      250.71      244.29      7.03 o
  -2   9   2      228.10      212.34      6.43 o
  -1   9   2       35.99       36.22      2.77 o
   0   9   2        1.83       -1.71      1.70 o
   1   9   2      782.98      788.70     19.77 o
   2   9   2      720.69      691.91     20.62 o
   3   9   2        1.44       -0.51      2.47 o
   4   9   2       15.94        9.53      2.29 o
   5   9   2       65.38       71.01      5.28 o
  -7  10   2        8.04        6.20      2.62 o
  -6  10   2      375.23      385.62     19.20 o
  -5  10   2       79.99       89.21      5.57 o
  -4  10   2        6.34        5.10      1.96 o
  -3  10   2       97.87      101.25      4.17 o
  -2  10   2        5.99        5.52      1.52 o
  -1  10   2      296.27      307.77      9.02 o
   0  10   2       58.18       48.01      3.20 o
   1  10   2       34.72       32.27      6.86 o
   2  10   2        3.92        3.90      2.42 o
   3  10   2       12.29        8.97      2.20 o
   4  10   2      362.19      389.33     14.80 o
  -6  11   2       32.35       30.02      3.94 o
  -5  11   2      117.38      124.56      8.03 o
  -4  11   2       91.35       96.68      5.62 o
  -3  11   2      318.78      335.56     14.19 o
  -2  11   2      111.69      155.97      7.84 o
  -1  11   2      139.97      139.02      5.46 o
   0  11   2       43.77       43.95      3.02 o
   1  11   2        0.32       -3.65      2.44 o
   2  11   2      144.84      156.19     14.62 o
   3  11   2       15.96       13.29      2.65 o
  -5  12   2      525.25      527.06     26.25 o
  -4  12   2       79.63       84.06      6.26 o
  -3  12   2        4.15        0.60      3.16 o
  -2  12   2        0.01        0.85      2.21 o
  -1  12   2       20.80       18.96      3.37 o
   0  12   2      129.00      118.86      7.84 o
   1  12   2      133.45      127.25      8.74 o
   2  12   2      116.16      139.39      9.58 o
  -2  13   2      162.68      164.38     10.17 o
  -1  13   2        5.41        4.01      2.99 o
   1 -14   3      112.29      121.08      5.89 o
   2 -14   3      116.56      110.76      6.60 o
  -2 -13   3      296.47      279.65     11.10 o
  -1 -13   3       88.18       87.65      4.66 o
   0 -13   3       87.25       84.23      4.57 o
   1 -13   3       17.34       21.44      2.56 o
   2 -13   3        0.51        3.75      2.97 o
   3 -13   3       54.45       52.96      3.09 o
   4 -13   3       86.40       82.38      4.36 o
   5 -13   3       27.16       19.19      3.96 o
  -4 -12   3      229.36      238.69     14.25 o
  -3 -12   3        2.07        0.67      2.45 o
  -2 -12   3      159.76      149.59      6.54 o
  -1 -12   3       69.79       62.78      3.36 o
   0 -12   3      133.36      165.80      5.94 o
   1 -12   3       81.40       80.05      3.46 o
   2 -12   3        2.39        4.86      1.62 o
   3 -12   3      204.83      205.45      6.87 o
   4 -12   3        0.10        0.50      1.35 o
   5 -12   3       39.20       39.34      2.54 o
   6 -12   3      132.55      146.22      9.82 o
  -5 -11   3       46.14       46.96      5.44 o
  -4 -11   3        0.56       -1.86      3.22 o
  -3 -11   3      150.14      150.26      5.43 o
  -2 -11   3        3.03        3.40      1.46 o
  -1 -11   3      654.99      632.21     16.70 o
   0 -11   3      562.32      525.79     13.96 o
   1 -11   3      128.33      137.22      4.53 o
   2 -11   3        0.43        0.26      0.94 o
   3 -11   3      114.65       98.31      3.84 o
   4 -11   3       26.48       23.90      1.90 o
   5 -11   3      130.57      137.65      5.20 o
   6 -11   3      203.75      215.35      8.39 o
   7 -11   3      143.06      141.58      9.44 o
  -6 -10   3        8.40        8.56      3.53 o
  -5 -10   3      421.03      415.17     15.41 o
  -4 -10   3       20.60       14.10      2.15 o
  -3 -10   3       39.30       35.15      3.32 o
  -2 -10   3      143.36      133.37      3.90 o
  -1 -10   3      210.22      208.22     10.55 o
   0 -10   3      523.41      515.11     11.07 o
   1 -10   3      330.40      344.75     13.02 o
   2 -10   3      212.09      200.72      7.84 o
   3 -10   3        2.20        4.01      0.93 o
   4 -10   3       46.49       45.47      2.24 o
   5 -10   3        8.06        9.21      1.06 o
   6 -10   3        2.97        3.55      4.75 o
   7 -10   3       84.66       97.81      7.68 o
   8 -10   3       26.13       31.86      4.37 o
  -6  -9   3      521.64      532.89     18.96 o
  -5  -9   3       10.98        9.62      2.58 o
  -4  -9   3        0.05        1.83      1.17 o
  -3  -9   3       61.60       60.11      2.38 o
  -2  -9   3       48.38       44.20      1.80 o
  -1  -9   3      171.69      171.78      4.74 o
   0  -9   3      719.46      717.51     14.95 o
   1  -9   3      127.28      119.16      5.60 o
   2  -9   3       29.89       29.88      1.79 o
   3  -9   3       16.66       22.10      1.00 o
   4  -9   3        3.29        4.11      2.46 o
   5  -9   3      874.93      874.97     25.23 o
   6  -9   3        1.39        3.25      1.41 o
   7  -9   3      134.11      135.33      4.16 o
   8  -9   3       51.60       43.59      3.17 o
  -7  -8   3       75.13       68.34      7.44 o
  -6  -8   3       25.45       24.42      2.06 o
  -5  -8   3      331.31      314.51      9.83 o
  -4  -8   3      531.34      529.20     11.54 o
  -3  -8   3      748.72      770.86     21.09 o
  -2  -8   3     2059.19     1992.15     37.88 o
  -1  -8   3      203.47      217.32      4.23 o
   0  -8   3      111.67      113.15      2.78 o
   1  -8   3        2.72        2.54      0.59 o
   2  -8   3      113.67      120.99      2.36 o
   3  -8   3     1414.42     1439.80     19.05 o
   4  -8   3       34.14       26.61      0.93 o
   5  -8   3        0.30        1.43      1.32 o
   6  -8   3        0.20       -0.54      0.98 o
   7  -8   3       13.85       11.95      1.47 o
   8  -8   3        0.91        3.74      1.50 o
  -8  -7   3      115.17      127.05      8.94 o
  -7  -7   3        8.10        9.48      1.82 o
  -6  -7   3      216.52      233.51      6.25 o
  -5  -7   3      213.15      245.25      6.24 o
  -4  -7   3       14.18       10.59      0.79 o
  -3  -7   3        0.30       -0.70      0.71 o
  -2  -7   3      354.84      368.58      6.70 o
  -1  -7   3        0.83        1.53      0.60 o
   0  -7   3        8.85        6.01      0.51 o
   1  -7   3      607.47      613.28     10.16 o
   2  -7   3       69.38       74.53      2.46 o
   3  -7   3      522.25      566.90     14.90 o
   4  -7   3      942.83      956.90     14.67 o
   5  -7   3       38.80       41.22      1.24 o
   6  -7   3       60.58       62.13      2.57 o
   7  -7   3      293.82      282.07     15.79 o
   8  -7   3      168.90      162.96      5.60 o
   9  -7   3       41.36       41.73      4.95 o
  -8  -6   3      322.25      318.77     13.03 o
  -7  -6   3      130.76      139.12      9.00 o
  -6  -6   3       59.14       55.87      2.04 o
  -5  -6   3      485.50      482.33      9.02 o
  -4  -6   3       84.60       89.14      2.18 o
  -3  -6   3     2146.41     2060.96     33.93 o
  -2  -6   3      209.21      221.41      4.27 o
  -1  -6   3      102.75      128.09      2.40 o
   0  -6   3       31.35       48.51      1.42 o
   1  -6   3      613.25      671.20     20.27 o
   2  -6   3      179.99      191.30      2.88 o
   3  -6   3       64.13       71.19      1.59 o
   4  -6   3     1513.85     1452.45     38.31 o
   5  -6   3      308.37      307.67      5.50 o
   6  -6   3      486.98      520.22     14.47 o
   7  -6   3     1133.36     1190.95     21.54 o
   8  -6   3       13.72       11.93      3.23 o
   9  -6   3       80.19       70.36      3.54 o
  -8  -5   3        0.06       -0.60      2.17 o
  -7  -5   3       54.06       58.96      2.25 o
  -6  -5   3       11.24       13.61      1.09 o
  -5  -5   3      588.98      576.80     10.49 o
  -4  -5   3      956.86      974.44     16.51 o
  -3  -5   3      122.90      139.46      7.53 o
  -2  -5   3      121.83      117.77      5.24 o
  -1  -5   3      428.81      462.89      7.05 o
   0  -5   3      276.87      265.33      3.46 o
   1  -5   3       41.55       39.73      2.98 o
   2  -5   3     1303.37     1241.72     23.67 o
   3  -5   3     2836.16     2755.11     62.64 o
   4  -5   3       10.87       16.22      1.99 o
   5  -5   3      105.99      123.36      1.95 o
   6  -5   3       19.55       17.68      2.30 o
   7  -5   3      413.45      421.29      8.31 o
   8  -5   3        0.34        0.71      1.61 o
   9  -5   3      407.32      421.76     13.17 o
  -9  -4   3       10.58        9.85      2.20 o
  -8  -4   3      391.79      375.92     12.73 o
  -7  -4   3      135.64      135.65      8.81 o
  -6  -4   3      277.65      308.61      6.07 o
  -5  -4   3       89.35       85.78      2.17 o
  -4  -4   3      413.28      422.19      7.49 o
  -3  -4   3      278.50      271.29      4.80 o
  -2  -4   3      475.79      478.93      7.66 o
   0  -4   3       48.75       34.04      0.65 o
   1  -4   3      194.65      235.71      2.80 o
   2  -4   3      523.65      475.05      5.68 o
   3  -4   3     2804.18     2751.78     50.28 o
   4  -4   3      583.40      631.09     10.43 o
   5  -4   3      963.74      945.45     12.90 o
   6  -4   3       15.04       12.36      0.74 o
   7  -4   3        3.17        1.41      1.49 o
   8  -4   3      123.42      128.43     11.60 o
   9  -4   3      145.37      141.11      8.99 o
  -9  -3   3      108.17       94.69      4.31 o
  -8  -3   3      547.13      533.72     15.66 o
  -7  -3   3        0.40       -0.85      0.96 o
  -6  -3   3      299.64      311.50      6.01 o
  -5  -3   3      480.15      475.66      8.54 o
  -4  -3   3      102.45      142.80      4.94 o
  -2  -3   3     3871.62     3704.87     82.17 o
  -1  -3   3      290.88      289.52      3.84 o
   0  -3   3      885.74      848.40     10.56 o
   1  -3   3       26.42       25.92      1.03 o
   2  -3   3       57.45       41.97      0.80 o
   3  -3   3      135.47      176.36      2.57 o
   4  -3   3      268.85      267.68      5.58 o
   5  -3   3       28.25       33.27      1.11 o
   6  -3   3       68.05       71.03      1.83 o
   7  -3   3      152.19      160.18      3.71 o
   8  -3   3      535.11      564.71     42.84 o
   9  -3   3      201.95      211.31      6.99 o
  -9  -2   3       38.82       32.92      2.50 o
  -8  -2   3        8.43        7.26      1.72 o
  -7  -2   3      798.58      824.07     14.79 o
  -6  -2   3        0.65        3.73      0.61 o
  -5  -2   3      422.58      447.76     17.85 o
  -3  -2   3      873.70      903.27     16.04 o
  -2  -2   3      109.69      111.31      1.56 o
  -1  -2   3     2597.45     2255.54     41.31 o
   0  -2   3     2664.06     2181.54     30.84 o
   2  -2   3      697.08      715.78      9.37 o
   3  -2   3      183.68      193.02      2.33 o
   4  -2   3     2316.22     2246.54     36.16 o
   5  -2   3       71.57       81.31      1.80 o
   6  -2   3     1134.08     1145.84     18.45 o
   7  -2   3      989.28     1035.78     18.11 o
   8  -2   3       10.52        7.49      1.70 o
   9  -2   3        6.60       10.77      2.24 o
  -9  -1   3      556.02      558.73     21.68 o
  -8  -1   3        0.55        1.59      1.27 o
  -7  -1   3      922.14      975.60     39.79 o
  -6  -1   3        2.13        3.04      1.45 o
  -5  -1   3      586.65      649.40     12.03 o
  -4  -1   3     1046.12     1167.02     17.31 o
  -3  -1   3      698.55      846.38     13.95 o
  -2  -1   3      121.46      188.15      3.80 o
  -1  -1   3     1190.19     1141.26     12.99 o
   0  -1   3      234.03      206.86      7.33 o
   1  -1   3     2153.80     1895.38     61.03 o
   2  -1   3        7.86       25.97      0.89 o
   3  -1   3      719.94      656.09      9.02 o
   4  -1   3      148.19      142.42      2.64 o
   5  -1   3      459.90      448.05      7.39 o
   6  -1   3       45.35       40.77      1.41 o
   7  -1   3        0.06       -0.62      0.81 o
   8  -1   3      494.12      482.16      9.85 o
   9  -1   3        0.72        0.26      1.86 o
  -9   0   3        8.44        8.51      2.27 o
  -8   0   3       92.52       86.34      3.29 o
  -7   0   3      173.61      171.51      4.10 o
  -6   0   3      286.00      266.84      5.11 o
  -5   0   3       58.22       62.11      1.75 o
  -4   0   3     2314.29     2369.63     50.22 o
  -3   0   3      253.16      234.96      5.10 o
  -2   0   3     1439.22     1480.88     17.88 o
  -1   0   3     1144.28     1059.58     22.23 o
   0   0   3     1330.44     1229.59     23.61 o
   2   0   3      331.12      329.49      4.61 o
   3   0   3      212.02      261.14      3.79 o
   4   0   3       32.74       29.43      0.70 o
   5   0   3       37.19       38.63      1.09 o
   6   0   3       72.83       80.05      4.46 o
   7   0   3      472.06      485.12     23.34 o
   8   0   3       33.11       26.79      1.65 o
   9   0   3      117.97      118.91      5.97 o
 -10   1   3       55.98       43.81      4.27 o
  -9   1   3        4.76        0.39      2.72 o
  -8   1   3      343.60      352.50     17.33 o
  -7   1   3      420.68      430.27      8.99 o
  -6   1   3      169.35      154.14      5.75 o
  -5   1   3       35.55       42.84      1.22 o
  -4   1   3        0.69        1.16      0.27 o
  -3   1   3      629.45      665.88      7.90 o
  -2   1   3       31.61       29.14      0.67 o
   0   1   3        6.59        4.55      0.90 o
   1   1   3     1704.78     1604.58     22.90 o
   2   1   3        7.17        7.64      0.68 o
   3   1   3     2638.98     2881.98     45.86 o
   4   1   3       12.34       18.45      1.50 o
   5   1   3        0.86       -0.17      0.60 o
   6   1   3      373.67      371.04     15.69 o
   7   1   3       17.72       15.47      1.90 o
   8   1   3       18.13       16.05      1.88 o
   9   1   3       95.45       89.91      4.12 o
 -10   2   3       21.15       17.02      2.42 o
  -9   2   3       26.59       26.22      2.22 o
  -8   2   3        3.37        1.80      1.36 o
  -7   2   3       61.54       55.27      4.12 o
  -6   2   3      385.31      402.34      6.74 o
  -5   2   3      896.32      938.54     12.07 o
  -4   2   3      394.24      375.30      9.46 o
  -3   2   3       70.57       75.18      1.34 o
  -2   2   3      166.05      186.88      4.54 o
  -1   2   3      367.03      384.23      9.04 o
   0   2   3     1007.14     1068.28     14.49 o
   1   2   3       22.86       26.97      1.59 o
   2   2   3      222.47      216.10      3.59 o
   3   2   3      214.17      209.75      4.59 o
   4   2   3       25.99       22.19      1.70 o
   5   2   3      109.52      102.84      3.08 o
   6   2   3      139.03      151.91      6.98 o
   7   2   3      161.85      167.14      4.89 o
   8   2   3        0.12       -1.56      1.37 o
   9   2   3      275.03      295.67      9.79 o
  -9   3   3      116.46      116.83      4.72 o
  -8   3   3        1.20        2.33      1.37 o
  -7   3   3      312.22      324.09     18.61 o
  -6   3   3     2237.46     2183.12     35.94 o
  -5   3   3       24.19       30.61      1.58 o
  -4   3   3       51.68       51.24      1.32 o
  -3   3   3      172.58      174.04      2.56 o
  -2   3   3     2563.52     2355.94     53.93 o
  -1   3   3      547.88      580.68      8.17 o
   0   3   3      835.76      815.15     15.25 o
   1   3   3     3413.69     3354.77     75.55 o
   2   3   3      197.89      195.30      5.79 o
   3   3   3      512.64      492.11      9.37 o
   4   3   3      111.60      130.58      3.39 o
   5   3   3      335.27      331.09      7.53 o
   6   3   3      210.53      211.13      5.35 o
   7   3   3       28.23       28.62      3.59 o
   8   3   3      140.47      140.38      4.71 o
  -9   4   3       69.82       83.93      5.08 o
  -8   4   3      256.35      271.99     12.93 o
  -7   4   3        0.15        0.97      1.32 o
  -6   4   3        2.30        1.99      0.64 o
  -5   4   3       29.05       24.12      2.13 o
  -4   4   3       13.13        6.82      0.56 o
  -3   4   3      257.81      245.39      8.70 o
  -2   4   3        0.65        3.29      0.53 o
  -1   4   3        1.36        2.45      0.51 o
   0   4   3      858.35      926.76     13.75 o
   1   4   3        0.06       -0.32      0.49 o
   2   4   3      310.72      342.68      7.50 o
   3   4   3     1241.68     1240.23     24.26 o
   4   4   3      357.41      373.50      8.11 o
   5   4   3      228.98      228.77     11.82 o
   6   4   3        2.32        2.45      1.56 o
   7   4   3       42.81       47.93      7.34 o
   8   4   3        2.39        2.78      2.77 o
  -9   5   3       16.09       20.60      3.77 o
  -8   5   3       41.13       38.37      2.83 o
  -7   5   3      228.06      248.91     11.64 o
  -6   5   3      301.83      320.20      7.44 o
  -5   5   3      367.41      327.45      7.28 o
  -4   5   3      182.88      200.08      4.15 o
  -3   5   3       18.97       19.89      1.13 o
  -2   5   3      520.26      494.75      8.99 o
  -1   5   3       95.11       92.96      2.20 o
   0   5   3      602.64      561.13      9.87 o
   1   5   3       69.83       98.08      3.56 o
   2   5   3      446.35      431.48     11.10 o
   3   5   3       66.31       74.79      3.10 o
   4   5   3       64.72       53.92      2.96 o
   5   5   3      101.23       97.39      4.44 o
   6   5   3       98.77      107.01      4.72 o
   7   5   3       48.64       50.68      3.23 o
   8   5   3       12.87       13.99      2.38 o
  -9   6   3       19.49       19.69      3.93 o
  -8   6   3       42.22       56.55      3.62 o
  -7   6   3       87.38       76.78      4.61 o
  -6   6   3      324.83      309.77     15.60 o
  -5   6   3        3.38        2.67      1.08 o
  -4   6   3       53.79       55.09      2.04 o
  -3   6   3      687.66      688.92     14.19 o
  -2   6   3        5.40        4.16      0.72 o
  -1   6   3      197.96      192.72      5.73 o
   0   6   3      178.53      171.12      8.62 o
   1   6   3        0.23        0.93      1.57 o
   2   6   3       97.98       88.75      3.50 o
   3   6   3        0.10        0.57      1.77 o
   4   6   3      157.39      184.05      6.18 o
   5   6   3       39.25       31.61      2.69 o
   6   6   3        5.36        6.70      4.52 o
   7   6   3      109.55      117.68      4.78 o
  -9   7   3      251.52      245.00     14.15 o
  -8   7   3       50.25       36.39      4.12 o
  -7   7   3       31.78       29.70      2.41 o
  -6   7   3      247.96      253.59      7.68 o
  -5   7   3      190.84      201.60      6.20 o
  -4   7   3      338.28      337.03      8.98 o
  -3   7   3      105.50      107.24      3.15 o
  -2   7   3       71.44       79.65      2.57 o
  -1   7   3      156.08      154.77      5.11 o
   0   7   3     1643.55     1558.99     37.32 o
   1   7   3       90.40       92.17      3.56 o
   2   7   3      461.15      485.35     14.63 o
   3   7   3      118.75      132.10      4.86 o
   4   7   3       55.66       63.18      3.41 o
   5   7   3        1.72        0.54      1.76 o
   6   7   3      225.43      233.80      9.67 o
  -8   8   3       85.63       81.54      6.50 o
  -7   8   3       10.73       14.37      3.00 o
  -6   8   3       13.70       10.56      1.76 o
  -5   8   3      139.97      119.46      6.75 o
  -4   8   3       65.56       71.36     11.61 o
  -3   8   3       33.34       31.49      2.01 o
  -2   8   3       24.29       19.99      2.87 o
  -1   8   3      282.59      280.82      7.97 o
   0   8   3      756.91      719.10     14.91 o
   1   8   3      219.58      224.90      7.03 o
   2   8   3      296.88      342.70      9.66 o
   3   8   3      317.25      324.66      9.98 o
   4   8   3       90.86       96.64      5.34 o
   5   8   3       23.35       16.78      2.64 o
   6   8   3       38.40       24.74      3.41 o
  -8   9   3       78.09       76.30      6.13 o
  -7   9   3        8.84        6.81      2.65 o
  -6   9   3      158.71      144.89      7.78 o
  -5   9   3      144.65      179.59     14.51 o
  -4   9   3      285.27      275.44     10.27 o
  -3   9   3      523.08      532.06     13.99 o
  -2   9   3        4.77        4.33      1.37 o
  -1   9   3       25.33       30.47      3.48 o
   0   9   3       41.71       44.55      7.07 o
   1   9   3      300.43      290.24      8.43 o
   2   9   3     1299.78     1317.09     44.19 o
   3   9   3      523.56      522.57     14.76 o
   4   9   3      337.37      380.41     13.98 o
   5   9   3        3.65        3.88      2.54 o
  -7  10   3       76.30      101.08      7.79 o
  -6  10   3        4.05        8.07      2.83 o
  -5  10   3      138.48      131.44      7.40 o
  -4  10   3       66.04       78.73      5.40 o
  -3  10   3        9.63       14.28      1.90 o
  -2  10   3      119.43      132.76      5.18 o
  -1  10   3        0.08       -0.79      1.37 o
   0  10   3       88.90      109.01      7.29 o
   1  10   3        7.06        9.44      2.56 o
   2  10   3       24.56       14.82      2.25 o
   3  10   3       24.60       18.63      2.61 o
   4  10   3       18.62       19.65      3.03 o
  -6  11   3       46.27       42.04      4.66 o
  -5  11   3        0.12        0.67      3.39 o
  -4  11   3      383.92      385.98     20.30 o
  -3  11   3       60.95       42.04      4.30 o
  -2  11   3       22.95       16.77      2.80 o
  -1  11   3        3.75        3.78      1.74 o
   0  11   3       10.78        8.67      3.64 o
   1  11   3      276.75      268.73      8.71 o
   2  11   3        0.65        2.33      2.16 o
   3  11   3      207.20      194.18      8.81 o
  -4  12   3       20.31       14.44      4.28 o
  -3  12   3       44.32       48.89      4.77 o
  -2  12   3      251.80      318.22     16.12 o
  -1  12   3       11.67       10.12      3.17 o
   0  12   3       43.05       43.62      4.99 o
   1  12   3      147.86      151.17      9.98 o
   0 -14   4      329.25      322.18     12.25 o
   1 -14   4      229.28      217.25      8.70 o
   2 -14   4       18.46       28.82      5.05 o
  -2 -13   4       29.52       31.76      3.12 o
  -1 -13   4        3.53        1.44      2.03 o
   0 -13   4      189.48      188.37      7.60 o
   1 -13   4      129.28      120.89      5.27 o
   2 -13   4       63.96       60.17      3.44 o
   3 -13   4        1.10        2.20      2.88 o
   4 -13   4       14.91       19.93      3.96 o
   5 -13   4      146.15      150.26     10.86 o
  -4 -12   4       17.06       19.93      4.70 o
  -3 -12   4       55.03       43.25      3.28 o
  -2 -12   4       17.54       21.35      2.31 o
  -1 -12   4      127.96      135.07      5.15 o
   0 -12   4       60.14       55.68      2.76 o
   1 -12   4        5.86        7.05      1.72 o
   2 -12   4      216.04      214.00      7.28 o
   3 -12   4        4.77        6.96      1.46 o
   4 -12   4       52.51       50.57      4.99 o
   5 -12   4      141.39      149.81     10.16 o
   6 -12   4        0.05       -1.79      3.06 o
  -5 -11   4       30.57       32.07      4.39 o
  -4 -11   4       29.36       21.96      3.63 o
  -3 -11   4       76.16       62.63      3.36 o
  -2 -11   4      219.34      223.28      7.16 o
  -1 -11   4      207.43      212.39      6.72 o
   0 -11   4      522.06      562.36     14.44 o
   1 -11   4      216.37      189.13      6.09 o
   2 -11   4        9.17       10.66      1.39 o
   3 -11   4        4.42        6.81      1.20 o
   4 -11   4       53.82       49.27      2.46 o
   5 -11   4      129.31      135.49      5.16 o
   6 -11   4        4.90        2.55      2.12 o
   7 -11   4       32.30       38.93      3.50 o
  -6 -10   4        2.14        1.51      2.44 o
  -5 -10   4      121.13      125.19      6.42 o
  -4 -10   4      671.62      774.26     20.49 o
  -3 -10   4       17.55       15.35      1.47 o
  -2 -10   4      398.06      393.43      8.98 o
  -1 -10   4      196.85      202.27      6.33 o
   0 -10   4        0.76        1.18      1.02 o
   1 -10   4        8.03        8.93      1.11 o
   2 -10   4        1.49        1.11      0.68 o
   3 -10   4      397.29      406.92     10.79 o
   4 -10   4        0.05       -0.25      0.67 o
   5 -10   4        8.20        3.69      0.96 o
   6 -10   4       39.70       46.37      3.32 o
   7 -10   4        1.80        4.67      4.73 o
  -6  -9   4      323.12      358.99     10.93 o
  -5  -9   4      112.11      116.51      5.13 o
  -4  -9   4       57.17       49.08      8.37 o
  -3  -9   4      216.02      225.06      5.36 o
  -2  -9   4       51.02       47.43      1.68 o
  -1  -9   4        4.32        4.70      1.19 o
   0  -9   4      260.12      259.13     14.80 o
   1  -9   4      174.10      166.88      4.26 o
   2  -9   4        5.14        6.28      0.60 o
   3  -9   4       79.21       70.86      4.27 o
   4  -9   4       53.61       49.94      1.82 o
   5  -9   4      304.70      314.94      8.39 o
   6  -9   4       60.18       64.37      3.94 o
   7  -9   4      156.57      142.97      4.86 o
   8  -9   4       15.55       11.50      3.06 o
  -7  -8   4      140.59      139.31      5.68 o
  -6  -8   4       16.63       12.35      1.71 o
  -5  -8   4       21.52       21.78      4.33 o
  -4  -8   4      243.28      233.12     16.66 o
  -3  -8   4       32.98       31.88      1.48 o
  -2  -8   4       55.67       59.14      2.60 o
  -1  -8   4       14.87       16.39      1.12 o
   0  -8   4      107.07      111.53      6.91 o
   1  -8   4       56.48       51.93      1.35 o
   2  -8   4      466.01      459.02     11.43 o
   3  -8   4     1474.59     1508.46     24.70 o
   4  -8   4     2997.99     2854.44     66.20 o
   5  -8   4        0.42        1.45      0.86 o
   6  -8   4       51.53       44.41      2.06 o
   7  -8   4       89.46       86.14     11.09 o
   8  -8   4        1.44       -0.22      2.04 o
  -8  -7   4      102.88      109.32      5.98 o
  -7  -7   4        3.36        3.11      1.52 o
  -6  -7   4       50.33       53.46     10.72 o
  -5  -7   4      125.56      131.45      3.90 o
  -4  -7   4       54.25       48.03      4.31 o
  -3  -7   4      102.95      106.15      5.89 o
  -2  -7   4       25.20       23.41      2.70 o
  -1  -7   4       57.78       60.81      2.69 o
   0  -7   4        0.19        1.27      0.35 o
   1  -7   4       98.16      128.68      6.04 o
   2  -7   4      413.32      388.13      5.52 o
   3  -7   4      588.40      584.50     11.15 o
   4  -7   4      377.29      363.59     11.09 o
   5  -7   4     2699.25     2653.14     51.14 o
   6  -7   4        9.65        9.51      2.54 o
   7  -7   4        1.52        2.55      0.86 o
   8  -7   4       62.96       67.84      2.70 o
   9  -7   4        0.68        5.53      2.30 o
  -8  -6   4       20.95       16.28      3.60 o
  -7  -6   4       15.97       14.20      1.79 o
  -6  -6   4       16.26       18.31      2.09 o
  -5  -6   4      117.16      112.19      2.83 o
  -4  -6   4      174.62      182.36      6.07 o
  -3  -6   4       30.31       34.27      2.20 o
  -2  -6   4     1498.77     1418.96     26.87 o
  -1  -6   4       30.46       32.13      0.81 o
   0  -6   4      256.61      286.72      3.82 o
   1  -6   4      542.48      583.65      7.57 o
   2  -6   4      619.46      670.37      9.08 o
   3  -6   4      637.61      636.58      8.02 o
   4  -6   4       25.88       31.73      0.84 o
   5  -6   4      502.16      472.50      6.62 o
   6  -6   4       84.26       88.66      5.46 o
   7  -6   4      307.85      307.57      6.53 o
   8  -6   4        6.95        8.56      1.28 o
   9  -6   4        2.29        0.68      1.44 o
  -8  -5   4      191.41      188.97     12.80 o
  -7  -5   4       64.63       59.10      2.48 o
  -6  -5   4      230.06      248.31     11.04 o
  -5  -5   4        0.98        2.34      0.60 o
  -4  -5   4       64.56       52.27      2.49 o
  -3  -5   4      955.88     1009.46     43.55 o
  -2  -5   4      112.69       92.73      1.63 o
  -1  -5   4      490.37      537.07      7.56 o
   0  -5   4     1337.26     1325.19     25.85 o
   1  -5   4     1396.98     1292.32     21.33 o
   2  -5   4        2.26        4.04      0.86 o
   3  -5   4     1075.69     1037.73     11.97 o
   4  -5   4       23.26       21.00      0.63 o
   5  -5   4      109.99      119.57      1.78 o
   6  -5   4       16.32       20.75      0.92 o
   7  -5   4        1.21        2.13      0.85 o
   8  -5   4      219.53      241.09      6.67 o
   9  -5   4      150.53      154.97      8.10 o
  -9  -4   4       24.86       17.33      3.69 o
  -8  -4   4       15.59       17.52      3.22 o
  -7  -4   4        0.59        0.11      1.61 o
  -6  -4   4       17.85       11.56      1.02 o
  -5  -4   4        5.13        5.29      0.78 o
  -4  -4   4       12.83       10.49      2.22 o
  -3  -4   4        8.17       12.35      0.63 o
  -2  -4   4       10.08        6.70      1.18 o
  -1  -4   4      797.68      756.65     11.92 o
   0  -4   4      184.54      240.32      7.14 o
   1  -4   4      196.79      215.47      4.61 o
   2  -4   4      344.40      370.56      9.23 o
   3  -4   4       38.73       57.19      1.05 o
   4  -4   4       30.23       32.47      0.74 o
   5  -4   4        7.98       14.75      1.79 o
   6  -4   4      490.91      483.69      8.14 o
   7  -4   4       15.56       15.06      1.75 o
   8  -4   4        4.17        3.18      2.26 o
   9  -4   4       71.86       63.75      3.32 o
  -9  -3   4      543.61      607.34     17.15 o
  -8  -3   4      116.03      105.92      3.29 o
  -7  -3   4       48.86       50.06      1.94 o
  -6  -3   4     1076.95     1071.63     18.57 o
  -5  -3   4       83.46       72.21      3.45 o
  -4  -3   4      620.62      634.57      8.93 o
  -3  -3   4      653.38      719.58     10.36 o
  -2  -3   4     3966.30     3617.75    114.28 o
  -1  -3   4      610.92      606.88      7.83 o
   0  -3   4     2607.48     2437.38     53.16 o
   1  -3   4      219.33      235.29      2.70 o
   3  -3   4        8.13       13.93      0.38 o
   4  -3   4        1.36        2.65      0.28 o
   5  -3   4      229.84      225.65      4.57 o
   6  -3   4        3.00        4.89      0.75 o
   7  -3   4       51.51       47.09      3.84 o
   8  -3   4        0.78        0.41      1.12 o
   9  -3   4      141.71      135.01      5.31 o
  -9  -2   4       14.52       18.13      2.32 o
  -8  -2   4       45.91       45.02      2.09 o
  -7  -2   4      126.78      121.81      3.09 o
  -6  -2   4       53.74       50.88      1.72 o
  -5  -2   4        6.85       11.49      0.63 o
  -4  -2   4      491.63      524.93      6.34 o
  -3  -2   4      769.96      855.50     11.48 o
  -2  -2   4      515.71      506.48      6.63 o
  -1  -2   4      599.95      583.30      6.59 o
   1  -2   4      182.75      151.49      2.27 o
   2  -2   4      976.75      964.46     12.02 o
   3  -2   4      417.29      457.01      5.95 o
   4  -2   4      113.89      125.39      2.19 o
   5  -2   4      163.52      166.34      7.58 o
   6  -2   4       28.43       26.60      1.16 o
   7  -2   4      855.89      865.97     28.23 o
   8  -2   4      348.95      366.92      8.82 o
   9  -2   4        9.92        7.97      3.42 o
  -9  -1   4       18.82       17.40      2.25 o
  -8  -1   4      205.06      209.04      5.09 o
  -7  -1   4        0.04        1.58      1.12 o
  -6  -1   4      549.44      548.03      8.91 o
  -5  -1   4     1369.55     1326.14     21.61 o
  -4  -1   4      270.82      253.63      5.44 o
  -3  -1   4     2124.70     2070.80     29.84 o
  -2  -1   4      391.00      382.33      6.32 o
  -1  -1   4     2573.82     2290.16     72.19 o
   0  -1   4     1144.45     1178.76     14.43 o
   1  -1   4      201.06      185.92      2.47 o
   2  -1   4      607.18      606.43      7.22 o
   3  -1   4        6.36        4.13      0.41 o
   4  -1   4      129.40      129.17      2.92 o
   5  -1   4      771.09      901.90     40.89 o
   6  -1   4      201.95      186.57      3.80 o
   7  -1   4      100.29       99.96      4.51 o
   8  -1   4      192.97      193.83      4.81 o
   9  -1   4       75.02       68.07      3.49 o
  -9   0   4       47.95       47.56      2.91 o
  -8   0   4        3.91        2.83      1.02 o
  -7   0   4      123.48      133.13      3.23 o
  -6   0   4        5.32        2.57      0.71 o
  -5   0   4     1502.45     1468.98     28.25 o
  -4   0   4      546.54      523.93      8.88 o
  -3   0   4      883.51      842.45     10.66 o
  -2   0   4     2750.33     2531.66     57.10 o
  -1   0   4     1018.02      969.98     20.98 o
   0   0   4      161.44      153.13      3.77 o
   1   0   4        0.03        1.23      0.24 o
   2   0   4      617.51      582.69      7.87 o
   3   0   4       97.35      111.18      2.10 o
   4   0   4      431.91      491.91     12.12 o
   5   0   4       83.46       80.35      3.05 o
   6   0   4      252.37      242.16      5.16 o
   7   0   4      749.98      757.87     14.18 o
   8   0   4      224.40      216.20      5.46 o
   9   0   4       39.81       31.36      3.28 o
  -9   1   4       58.50       54.50      3.80 o
  -8   1   4       67.37       73.68      2.61 o
  -7   1   4     1174.15     1172.90     20.55 o
  -6   1   4      243.62      231.94      5.19 o
  -5   1   4      953.82      944.35     25.23 o
  -4   1   4      433.67      449.82      6.18 o
  -3   1   4        5.54        9.68      1.91 o
  -2   1   4      981.17      980.80     13.87 o
  -1   1   4       46.13       47.10      1.14 o
   0   1   4      440.86      421.40      8.90 o
   1   1   4      241.30      274.02      3.99 o
   2   1   4      206.09      209.84      3.21 o
   3   1   4      812.29      844.04     13.93 o
   4   1   4      161.48      141.80      3.51 o
   5   1   4      880.66      884.89     19.81 o
   6   1   4      109.03      105.32      5.77 o
   7   1   4      417.44      444.98      8.80 o
   8   1   4       80.63       81.89      3.12 o
   9   1   4        8.78        7.83      2.77 o
  -9   2   4       26.48       18.07      2.52 o
  -8   2   4      469.61      505.67     16.69 o
  -7   2   4      100.56      110.05      6.16 o
  -6   2   4       87.61       76.88      4.28 o
  -5   2   4      364.38      353.37      5.91 o
  -4   2   4      957.29      945.27     15.88 o
  -3   2   4      591.09      641.47      9.36 o
  -2   2   4        0.60        2.82      0.42 o
  -1   2   4      943.52      956.83     20.26 o
   0   2   4     1533.55     1670.43     21.86 o
   1   2   4      723.23      688.62     11.64 o
   2   2   4      219.20      290.86      4.69 o
   3   2   4      242.10      244.05      5.16 o
   4   2   4       14.44        8.82      0.94 o
   5   2   4        8.79        9.87      2.05 o
   6   2   4      211.05      205.88      6.55 o
   7   2   4       26.22       23.19      2.54 o
   8   2   4       11.16        8.88      1.59 o
  -9   3   4       42.87       43.61      5.19 o
  -8   3   4      104.34      105.80      8.20 o
  -7   3   4       46.39       42.50      2.55 o
  -6   3   4      124.10      128.32      2.88 o
  -5   3   4      302.89      288.95     10.15 o
  -4   3   4        0.06        0.53      0.51 o
  -3   3   4      510.58      502.37      7.42 o
  -2   3   4      422.64      461.90      7.33 o
  -1   3   4     1089.58     1038.69     17.24 o
   0   3   4     1676.78     1745.57     21.40 o
   1   3   4     3190.95     3481.14     55.79 o
   2   3   4      907.49     1003.28     20.06 o
   3   3   4     2202.94     2397.54     61.66 o
   4   3   4      647.51      652.48     13.25 o
   5   3   4        1.03        0.97      0.86 o
   6   3   4      431.60      433.21     11.90 o
   7   3   4        1.23        1.22      1.26 o
   8   3   4        9.93       10.54      2.56 o
  -9   4   4      179.68      168.45      7.62 o
  -8   4   4      178.59      178.66      6.62 o
  -7   4   4      403.32      439.42     16.15 o
  -6   4   4       13.09       11.68      0.97 o
  -5   4   4      257.71      271.75      5.48 o
  -4   4   4       46.95       49.06      1.58 o
  -3   4   4     1027.91     1071.24     16.23 o
  -2   4   4      714.84      707.94     15.52 o
  -1   4   4        0.09        0.83      0.51 o
   0   4   4      225.35      240.22      4.86 o
   1   4   4        7.99       12.54      1.18 o
   2   4   4        1.46        7.34      1.20 o
   3   4   4       62.70       87.46      2.64 o
   4   4   4      732.06      729.17     15.11 o
   5   4   4       11.80       20.89      2.14 o
   6   4   4        0.16        2.46      1.92 o
   7   4   4       17.34       12.94      2.36 o
   8   4   4        8.27        7.50      3.74 o
  -9   5   4        5.90        6.20      4.18 o
  -8   5   4       12.79       11.00      4.96 o
  -7   5   4      346.37      358.42     10.61 o
  -6   5   4      315.19      298.00      8.56 o
  -5   5   4      191.25      194.38      4.17 o
  -4   5   4       63.23       67.64      2.78 o
  -3   5   4        0.21        0.44      0.80 o
  -2   5   4       11.40        6.84      1.23 o
  -1   5   4     1146.45     1126.31     26.22 o
   0   5   4      189.32      181.19      6.21 o
   1   5   4      504.25      528.83     13.19 o
   2   5   4      558.62      547.69     13.58 o
   3   5   4       29.60       26.77      2.01 o
   4   5   4       98.78       94.63      3.74 o
   5   5   4      206.00      207.12      6.85 o
   6   5   4        3.06        5.60      2.22 o
   7   5   4       82.79       94.87      6.64 o
  -9   6   4        3.66        8.66      3.31 o
  -8   6   4      671.78      665.02     23.38 o
  -7   6   4        5.24        2.43      1.54 o
  -6   6   4        4.58        3.36      1.96 o
  -5   6   4      160.06      149.48      4.94 o
  -4   6   4       51.24       52.15      2.49 o
  -3   6   4      276.98      319.88      8.63 o
  -2   6   4     1590.50     1545.26     36.66 o
  -1   6   4      597.09      576.99     14.25 o
   0   6   4        2.83        1.51      0.86 o
   1   6   4       66.99       77.59      3.33 o
   2   6   4        1.49        3.82      1.54 o
   3   6   4      472.78      459.94     12.71 o
   4   6   4      218.22      189.01      6.36 o
   5   6   4      330.31      334.37     10.38 o
   6   6   4      341.00      370.43     13.67 o
   7   6   4        3.72        4.01      1.72 o
  -8   7   4        0.43        0.60      2.39 o
  -7   7   4       19.99       10.89      1.92 o
  -6   7   4      215.20      211.02      6.90 o
  -5   7   4       27.90       31.08      3.17 o
  -4   7   4       22.33       23.43      1.74 o
  -3   7   4      472.53      452.38     12.20 o
  -2   7   4      522.60      524.92     13.71 o
  -1   7   4       49.52       55.34      2.66 o
   0   7   4     1642.67     1587.28     31.52 o
   1   7   4      864.13      924.84     22.41 o
   2   7   4      364.84      345.11      9.81 o
   3   7   4       28.35       29.27      2.54 o
   4   7   4       65.36       69.30      3.59 o
   5   7   4       34.79       37.07      3.13 o
   6   7   4       16.53       10.22      2.58 o
  -8   8   4       45.35       43.86      4.88 o
  -7   8   4      140.70      140.48      8.75 o
  -6   8   4        2.74        1.40      1.57 o
  -5   8   4       17.57       19.04      2.47 o
  -4   8   4        3.15        0.91      1.74 o
  -3   8   4       18.84       21.27      2.11 o
  -2   8   4      280.17      296.87      8.42 o
  -1   8   4       29.31       29.98      2.10 o
   0   8   4     1711.45     1642.29     39.64 o
   1   8   4      813.55      826.17     20.24 o
   2   8   4       67.83       51.12      4.41 o
   3   8   4       78.01       73.58      3.85 o
   4   8   4       24.56       19.94      3.11 o
   5   8   4       38.61       40.65      7.13 o
  -7   9   4        0.51        1.53      2.46 o
  -6   9   4       37.17       35.50      3.85 o
  -5   9   4       15.48       16.54      2.16 o
  -4   9   4      153.66      157.44      5.48 o
  -3   9   4       15.26       17.53      1.88 o
  -2   9   4       34.59       42.17      2.96 o
  -1   9   4       30.14       21.96      3.73 o
   0   9   4       10.23       19.12      2.08 o
   1   9   4        6.37       10.97      2.59 o
   2   9   4       38.92       33.51      2.79 o
   3   9   4      202.24      230.53      8.12 o
   4   9   4        8.87        5.77      3.57 o
   5   9   4       61.36       64.81      4.93 o
  -6  10   4       56.11       60.32      6.16 o
  -5  10   4        2.10        3.57      2.37 o
  -4  10   4      271.56      245.28      8.05 o
  -3  10   4       17.58       20.01      2.27 o
  -2  10   4      178.14      150.94      5.76 o
  -1  10   4       51.14       49.61      3.25 o
   0  10   4       30.59       32.02      3.25 o
   1  10   4       80.46       77.65      4.46 o
   2  10   4        0.70        2.59      1.97 o
   3  10   4        0.50        5.67      2.25 o
  -5  11   4       34.78       39.57      4.41 o
  -4  11   4      343.55      361.03     18.93 o
  -3  11   4      227.95      246.16     13.31 o
  -2  11   4        8.53       12.52      2.25 o
  -1  11   4       19.25       18.62      8.24 o
   0  11   4        2.22        4.35      2.77 o
   1  11   4       42.20       30.35      6.16 o
   2  11   4       73.98       63.40      8.38 o
  -3  12   4       28.58       28.32      5.01 o
  -2  12   4      145.72      151.85      9.78 o
  -1  12   4       75.48       95.23      7.92 o
   0  12   4      174.19      212.66     12.91 o
   0 -14   5        2.99        3.82      1.77 o
   1 -14   5      511.44      522.83     26.99 o
  -2 -13   5       43.13       49.53      3.77 o
  -1 -13   5       17.71       17.38      2.23 o
   0 -13   5      107.35       99.42      4.60 o
   1 -13   5        5.13        7.40      1.71 o
   2 -13   5       71.34       66.33      6.76 o
   3 -13   5       14.55       22.74      4.05 o
   4 -13   5        6.71        2.98      3.15 o
  -4 -12   5      223.85      226.04     13.59 o
  -3 -12   5        1.92        0.26      1.53 o
  -2 -12   5       57.99       52.70      3.34 o
  -1 -12   5      179.09      198.89      6.50 o
   0 -12   5      286.98      283.98      8.70 o
   1 -12   5      345.30      349.90     10.01 o
   2 -12   5      239.76      262.94      7.78 o
   3 -12   5      132.39      141.13      7.89 o
   4 -12   5       37.03       36.06      4.54 o
   5 -12   5       29.64       31.55      4.25 o
   6 -12   5       26.05       23.99      4.34 o
  -5 -11   5       61.85       65.29      6.26 o
  -4 -11   5        6.45        4.15      2.48 o
  -3 -11   5       10.59        8.60      1.90 o
  -2 -11   5       15.43       14.65      1.77 o
  -1 -11   5      138.28      135.93      4.94 o
   0 -11   5       24.77       26.97      1.82 o
   1 -11   5      221.47      215.08      6.49 o
   2 -11   5        5.62        6.02      1.04 o
   3 -11   5       31.40       34.20      1.84 o
   4 -11   5        3.70        3.10      1.71 o
   5 -11   5      197.18      191.22      8.41 o
   6 -11   5      449.83      478.21     19.78 o
   7 -11   5      118.32      113.05      6.67 o
  -6 -10   5       48.83       53.94      3.97 o
  -5 -10   5       99.70      103.25      5.43 o
  -4 -10   5      150.38      137.43      7.35 o
  -3 -10   5      247.96      271.07      8.20 o
  -2 -10   5      144.01      145.56      4.90 o
  -1 -10   5      528.22      522.83     13.92 o
   0 -10   5      151.58      155.05      4.82 o
   1 -10   5       44.71       34.52      1.85 o
   2 -10   5      152.02      148.24      4.71 o
   3 -10   5      242.77      260.22      9.59 o
   4 -10   5      323.78      317.89      7.11 o
   5 -10   5       46.47       37.45      3.46 o
   6 -10   5      148.51      140.48      5.87 o
   7 -10   5       84.01       72.47      5.25 o
  -6  -9   5       39.35       38.22      2.73 o
  -5  -9   5      149.04      166.20     11.08 o
  -4  -9   5       15.55       15.06      1.50 o
  -3  -9   5       50.76       47.36      2.88 o
  -2  -9   5      109.19      105.98      6.74 o
  -1  -9   5      110.43      112.35      3.40 o
   0  -9   5      966.93      979.43     20.67 o
   1  -9   5        9.51        6.20      0.65 o
   2  -9   5     1060.04     1043.14     15.59 o
   3  -9   5       38.71       32.92      1.97 o
   4  -9   5       62.23       56.60      1.74 o
   5  -9   5       45.98       45.03      3.28 o
   6  -9   5       12.59        8.78      1.01 o
   7  -9   5       16.85       24.77      2.62 o
   8  -9   5        0.15       -2.73      1.82 o
  -7  -8   5       71.92       73.09      4.51 o
  -6  -8   5        0.64        2.22      2.59 o
  -5  -8   5       54.91       51.40      4.67 o
  -4  -8   5      370.95      378.27      8.69 o
  -3  -8   5       85.61       86.29      4.16 o
  -2  -8   5      750.44      762.69     20.75 o
  -1  -8   5       10.91       11.77      0.86 o
   0  -8   5      348.47      333.82      6.07 o
   1  -8   5      364.74      370.93     13.69 o
   2  -8   5      948.21      948.17     51.64 o
   3  -8   5     2168.49     2023.39     46.34 o
   4  -8   5      520.73      506.99      8.70 o
   5  -8   5      552.59      558.00     17.98 o
   6  -8   5       14.61       21.99      4.29 o
   7  -8   5       17.49       16.36      2.50 o
   8  -8   5        3.39        5.27      1.56 o
  -7  -7   5       12.09       11.77      5.32 o
  -6  -7   5      213.69      226.06      9.09 o
  -5  -7   5       59.15       66.59      2.59 o
  -4  -7   5     1360.99     1318.72     25.80 o
  -3  -7   5       54.87       49.67      1.60 o
  -2  -7   5      445.51      451.06      7.81 o
  -1  -7   5      246.09      283.42      5.15 o
   0  -7   5      138.32      165.80      2.52 o
   1  -7   5      107.58       91.94      1.68 o
   2  -7   5       35.43       28.26      1.49 o
   3  -7   5     1219.04     1196.86     31.07 o
   4  -7   5      901.23      906.38     15.55 o
   5  -7   5      598.55      595.92     15.63 o
   6  -7   5        0.09       -0.38      1.23 o
   7  -7   5       10.69        7.48      1.01 o
   8  -7   5        0.78        2.59      1.09 o
  -8  -6   5      106.94       95.75      4.31 o
  -7  -6   5      106.86      116.08      5.50 o
  -6  -6   5        6.89        8.36      1.58 o
  -5  -6   5       60.30       66.06      2.61 o
  -4  -6   5       54.70       61.41      5.94 o
  -3  -6   5      210.87      204.93      3.36 o
  -2  -6   5      538.95      572.17     15.41 o
  -1  -6   5     1382.89     1338.24     17.65 o
   0  -6   5      221.48      230.19      4.19 o
   1  -6   5       36.12       39.51      0.61 o
   2  -6   5      402.47      412.64      8.91 o
   3  -6   5      217.25      221.46      5.01 o
   4  -6   5      842.65      860.66     10.86 o
   5  -6   5      124.96      144.28      8.00 o
   6  -6   5      211.11      201.54      8.29 o
   7  -6   5       99.07      100.92      2.95 o
   8  -6   5       10.99       13.35      3.44 o
   9  -6   5       48.72       42.52      3.61 o
  -8  -5   5       22.36       21.55      4.34 o
  -7  -5   5        1.68        1.24      1.19 o
  -6  -5   5       75.42       74.59      6.47 o
  -5  -5   5       95.11       93.08      2.93 o
  -4  -5   5      655.96      671.06     11.99 o
  -3  -5   5       11.23       17.85      0.86 o
  -2  -5   5     1349.70     1333.84     16.59 o
  -1  -5   5       93.31      127.78      1.90 o
   0  -5   5        3.93        7.44      0.34 o
   1  -5   5      268.81      260.36      5.06 o
   2  -5   5       97.07       74.76      2.69 o
   3  -5   5      297.41      315.78      8.01 o
   4  -5   5      156.24      151.40      2.29 o
   5  -5   5       24.54       20.06      0.87 o
   6  -5   5        0.30        2.35      0.70 o
   7  -5   5        0.07       -0.46      0.92 o
   8  -5   5       17.35       18.47      2.08 o
   9  -5   5      227.23      238.40      8.11 o
  -9  -4   5        0.38        4.41      2.45 o
  -8  -4   5      247.56      221.09      8.44 o
  -7  -4   5        0.08        1.44      1.25 o
  -6  -4   5        0.59        3.44      1.06 o
  -5  -4   5       10.18       15.15      1.41 o
  -4  -4   5       72.78       77.06      1.61 o
  -3  -4   5        4.92        3.02      0.37 o
  -2  -4   5      194.03      200.13      4.07 o
  -1  -4   5       50.83       53.42      0.94 o
   0  -4   5     2621.39     2402.99     74.24 o
   1  -4   5     1226.50     1344.86     28.13 o
   2  -4   5        5.40       11.35      0.62 o
   3  -4   5        1.99        1.63      0.21 o
   4  -4   5       66.41       65.44      1.16 o
   5  -4   5       98.41       95.01      4.38 o
   6  -4   5        8.76       10.84      0.90 o
   7  -4   5      510.47      505.20     11.12 o
   8  -4   5       10.14       12.19      6.25 o
   9  -4   5      137.30      115.89      6.42 o
  -9  -3   5       18.85       19.84      5.21 o
  -8  -3   5       66.03       73.05      3.15 o
  -7  -3   5        2.09        1.91      1.21 o
  -6  -3   5      356.95      372.36      8.56 o
  -5  -3   5      116.96      115.98      6.24 o
  -4  -3   5        2.11        1.55      0.73 o
  -3  -3   5      495.86      473.32      6.14 o
  -2  -3   5       15.42       27.89      2.25 o
  -1  -3   5      125.08      160.74      4.93 o
   0  -3   5     1541.92     1560.72     39.94 o
   1  -3   5     1882.63     1825.84     48.69 o
   2  -3   5      757.11      805.51     11.74 o
   3  -3   5      992.50     1037.76     18.10 o
   4  -3   5     1468.08     1492.74     24.02 o
   5  -3   5       70.84       84.70      1.91 o
   6  -3   5      285.85      291.40      5.66 o
   7  -3   5       13.64       12.26      1.55 o
   8  -3   5      243.74      253.38      6.89 o
   9  -3   5        0.50       -1.40      1.53 o
  -9  -2   5      245.58      223.29      9.64 o
  -8  -2   5        1.15        1.20      1.66 o
  -7  -2   5       19.22       21.03      1.57 o
  -6  -2   5      833.13      792.02     14.02 o
  -5  -2   5      202.51      188.12      5.62 o
  -4  -2   5       80.23       92.18      3.16 o
  -3  -2   5        2.01        3.83      0.40 o
  -2  -2   5      219.70      249.94      3.09 o
  -1  -2   5      795.70      805.70     17.02 o
   0  -2   5     1579.63     1694.58     26.54 o
   1  -2   5      526.27      508.62      6.03 o
   2  -2   5      310.56      255.84      3.23 o
   3  -2   5       57.68       76.28      1.31 o
   4  -2   5        0.61        3.42      0.29 o
   5  -2   5       59.59       58.90      2.06 o
   6  -2   5      375.25      350.59      6.29 o
   7  -2   5       29.84       27.24      1.56 o
   8  -2   5      340.45      317.62      8.26 o
   9  -2   5       41.56       33.81      2.68 o
  -9  -1   5      208.49      197.90      8.62 o
  -8  -1   5        9.36       10.95      1.47 o
  -7  -1   5      253.58      266.05     13.74 o
  -6  -1   5        9.87        8.43      1.78 o
  -5  -1   5      659.04      637.42     11.36 o
  -4  -1   5     1079.81     1106.61     15.19 o
  -3  -1   5      894.77      888.93     11.35 o
  -2  -1   5       93.77       80.30      2.88 o
  -1  -1   5       94.61      129.88      4.61 o
   0  -1   5      528.89      477.91      6.71 o
   1  -1   5      930.95      935.26     12.39 o
   2  -1   5       86.87       89.33      1.41 o
   3  -1   5       22.84       24.94      0.59 o
   4  -1   5       51.24       31.56      1.19 o
   5  -1   5      454.68      440.14      8.21 o
   6  -1   5      250.75      258.24      6.09 o
   7  -1   5       17.83       15.86      1.39 o
   8  -1   5        2.95        3.09      1.53 o
   9  -1   5       38.32       30.02      2.64 o
  -9   0   5        3.38        5.20      2.10 o
  -8   0   5       15.94       17.66      2.83 o
  -7   0   5        1.61        1.31      1.09 o
  -6   0   5      164.12      206.19      5.24 o
  -5   0   5       65.56       55.55      1.65 o
  -4   0   5      435.33      440.83      7.26 o
  -3   0   5       93.62      105.01      1.70 o
  -2   0   5      439.65      429.57      5.95 o
  -1   0   5     1575.92     1637.08     21.37 o
   0   0   5     1157.83     1131.57     14.92 o
   1   0   5        3.73        1.80      0.43 o
   2   0   5      911.42      924.55     12.30 o
   3   0   5      681.03      687.37     10.11 o
   4   0   5      177.32      178.17      4.42 o
   5   0   5        4.89        5.61      0.45 o
   6   0   5       72.28       71.19      4.69 o
   7   0   5      303.87      297.51      6.52 o
   8   0   5      161.53      164.11      5.72 o
   9   0   5       22.10       16.74      2.12 o
  -9   1   5       39.10       34.02      3.63 o
  -8   1   5       41.43       45.63      2.37 o
  -7   1   5        9.86        9.83      1.39 o
  -6   1   5     1192.23     1168.84     22.97 o
  -5   1   5      223.31      215.80      6.64 o
  -4   1   5       20.84       20.93      0.72 o
  -3   1   5      651.48      670.49      8.70 o
  -2   1   5      239.40      209.99      3.30 o
  -1   1   5     3422.31     3210.73     54.35 o
   0   1   5        1.16        0.81      0.30 o
   1   1   5     1197.05     1195.12     15.78 o
   2   1   5        2.31        6.48      0.77 o
   3   1   5       43.13       39.63      1.22 o
   4   1   5      309.49      303.43      5.83 o
   5   1   5      743.49      727.30     11.47 o
   6   1   5       53.32       50.49      3.12 o
   7   1   5      191.73      190.22      4.76 o
   8   1   5       25.79       21.15      1.93 o
  -9   2   5        4.86        5.36      2.10 o
  -8   2   5       23.28       19.05      5.43 o
  -7   2   5        1.29        3.52      1.95 o
  -6   2   5       68.37       82.44      2.17 o
  -5   2   5      304.56      310.21      8.94 o
  -4   2   5       67.03       63.26      3.83 o
  -3   2   5       23.21       13.32      0.83 o
  -2   2   5      207.53      240.15      3.74 o
  -1   2   5      204.56      225.23      4.16 o
   0   2   5      352.90      429.61     14.35 o
   1   2   5     2045.95     2184.14     40.98 o
   2   2   5      598.74      576.91     20.41 o
   3   2   5      127.82      114.31      5.36 o
   4   2   5      164.84      165.74      4.08 o
   5   2   5       33.83       32.94      2.03 o
   6   2   5      403.68      392.31     13.24 o
   7   2   5      115.04      102.13      3.23 o
   8   2   5      197.63      193.43      8.32 o
  -9   3   5       46.84       49.96      3.59 o
  -8   3   5       98.37       94.12      3.51 o
  -7   3   5      811.03      801.29     16.99 o
  -6   3   5      197.47      190.70      5.60 o
  -5   3   5      107.65       99.63      2.39 o
  -4   3   5      203.64      226.09      5.99 o
  -3   3   5      302.92      332.27      5.65 o
  -2   3   5      765.98      823.41     11.79 o
  -1   3   5       21.34       28.04      0.97 o
   0   3   5      782.09      683.17     17.60 o
   1   3   5     1306.50     1467.71     74.74 o
   2   3   5      121.57      114.79      3.11 o
   3   3   5       27.90       18.55      1.25 o
   4   3   5      303.65      281.04      6.74 o
   5   3   5      666.43      688.77     17.97 o
   6   3   5      129.94      131.88      5.16 o
   7   3   5      208.09      218.36      6.17 o
   8   3   5        7.71        5.67      2.01 o
  -9   4   5       85.07       79.27      5.16 o
  -8   4   5        9.68       10.01      2.30 o
  -7   4   5      278.11      285.17      7.20 o
  -6   4   5       48.85       57.64      3.19 o
  -5   4   5        1.05        0.04      0.69 o
  -4   4   5       28.56       30.85      1.77 o
  -3   4   5      125.45      107.03      2.89 o
  -2   4   5      579.58      600.54     12.29 o
  -1   4   5      302.84      316.30     14.39 o
   0   4   5       44.36       45.29      2.02 o
   1   4   5       88.20       84.27      4.06 o
   2   4   5      153.04      141.25      4.57 o
   3   4   5      367.52      345.74      9.21 o
   4   4   5      105.23      113.62      4.16 o
   5   4   5       11.43       21.84      5.23 o
   6   4   5       13.36        5.80      2.55 o
   7   4   5      101.16       80.10      4.90 o
  -9   5   5      102.79       94.54      5.32 o
  -8   5   5        0.00        0.09      1.80 o
  -7   5   5       78.74       80.57      4.01 o
  -6   5   5      586.23      638.42     14.04 o
  -5   5   5      588.69      567.86     10.26 o
  -4   5   5      773.36      767.57     24.15 o
  -3   5   5       32.12       33.79      1.72 o
  -2   5   5      341.76      321.92      8.07 o
  -1   5   5      165.72      169.53      5.09 o
   0   5   5      334.18      318.88      8.62 o
   1   5   5     1510.93     1532.17     36.86 o
   2   5   5        0.05        2.28      1.41 o
   3   5   5      350.00      336.99     12.18 o
   4   5   5       23.99       25.59      5.24 o
   5   5   5       79.12       74.03      4.67 o
   6   5   5      309.13      303.00      9.98 o
   7   5   5        4.20       10.19      8.18 o
  -9   6   5       19.46       20.34      3.91 o
  -8   6   5      380.89      358.65     13.21 o
  -7   6   5      151.52      140.93      7.98 o
  -6   6   5        1.11        0.42      1.32 o
  -5   6   5        0.04       -0.22      1.21 o
  -4   6   5      320.43      336.91     15.94 o
  -3   6   5      108.74      111.33      3.98 o
  -2   6   5     2338.04     2263.19     52.74 o
  -1   6   5     1143.97     1159.61     27.74 o
   0   6   5      143.16      146.25      4.81 o
   1   6   5        9.98       10.35      1.50 o
   2   6   5       28.61       30.26      2.22 o
   3   6   5      444.27      412.18     11.51 o
   4   6   5       64.32       59.65      5.95 o
   5   6   5      174.74      191.74      7.04 o
   6   6   5       48.80       46.53      4.12 o
  -8   7   5        8.42        5.53      4.25 o
  -7   7   5        0.39       -1.83      1.65 o
  -6   7   5        1.18        0.02      3.02 o
  -5   7   5      394.45      410.37     17.59 o
  -4   7   5       92.51       93.77      3.78 o
  -3   7   5      337.35      339.90      9.25 o
  -2   7   5     3154.73     2990.03     69.17 o
  -1   7   5     1905.45     2052.63     47.86 o
   0   7   5       46.63       46.38      3.11 o
   1   7   5       14.69       20.82      2.10 o
   2   7   5      716.25      647.00     17.08 o
   3   7   5      157.54      155.89      5.62 o
   4   7   5       64.97       65.04      3.79 o
   5   7   5       23.77       22.25      2.82 o
   6   7   5        0.81       -1.31      2.32 o
  -8   8   5      153.42      146.00     10.03 o
  -7   8   5        1.79        1.03      2.56 o
  -6   8   5      188.28      184.08      9.38 o
  -5   8   5        1.10        3.57      2.31 o
  -4   8   5       95.62       97.11      4.17 o
  -3   8   5       10.00        8.74      1.60 o
  -2   8   5      229.84      229.79      7.83 o
  -1   8   5      127.51      134.22      4.83 o
   0   8   5        1.12        0.02      1.41 o
   1   8   5      191.88      206.58      7.69 o
   2   8   5        0.56       -0.55      1.63 o
   3   8   5        0.17       -2.67      1.78 o
   4   8   5       12.05        8.86      2.39 o
   5   8   5       10.76        8.13      2.61 o
  -7   9   5       20.82       14.37      3.43 o
  -6   9   5       28.69       20.26      3.49 o
  -5   9   5       67.09       70.04      3.71 o
  -4   9   5        3.02        3.06      3.78 o
  -3   9   5      704.47      745.42     19.59 o
  -2   9   5        1.80        2.71      1.65 o
  -1   9   5       19.74       19.19      2.60 o
   0   9   5      157.84      139.02      5.53 o
   1   9   5       40.06       42.43      2.48 o
   2   9   5      142.26      136.82      5.79 o
   3   9   5       76.38       87.00      6.78 o
   4   9   5      240.74      231.14     10.21 o
  -6  10   5        0.32       -0.43      2.90 o
  -5  10   5       55.90       70.45      5.89 o
  -4  10   5       86.89       80.24      4.38 o
  -3  10   5       58.02       58.89      3.40 o
  -2  10   5       83.08       75.77      3.95 o
  -1  10   5       20.44       19.73      2.36 o
   0  10   5      123.13      130.95      5.81 o
   1  10   5       15.11       10.76      2.29 o
   2  10   5      161.82      173.70     11.66 o
   3  10   5       15.10       11.85      5.82 o
  -5  11   5      145.89      130.18      8.84 o
  -4  11   5      360.53      386.71     20.32 o
  -3  11   5       68.83       70.92      5.90 o
  -2  11   5      337.68      336.63     12.79 o
  -1  11   5        6.45        3.86      2.94 o
   0  11   5       21.81       24.71      6.07 o
   1  11   5        5.49       -0.04      2.16 o
   0 -14   6       88.95       91.84      8.31 o
   1 -14   6       17.85       11.71      3.85 o
  -2 -13   6      224.11      226.59      9.44 o
  -1 -13   6       68.24       71.69      4.06 o
   0 -13   6      394.52      379.13     13.29 o
   1 -13   6      197.89      212.92     12.38 o
   2 -13   6       21.48       21.18      4.08 o
   3 -13   6        8.35        8.23      3.50 o
   4 -13   6       13.62       19.76      4.43 o
  -4 -12   6      152.70      146.00      9.81 o
  -3 -12   6       69.42       77.43      4.38 o
  -2 -12   6       50.55       49.66      3.38 o
  -1 -12   6       18.83       21.01      1.95 o
   0 -12   6       14.11       13.61      1.63 o
   1 -12   6      363.03      375.19     10.72 o
   2 -12   6       10.34       12.48      3.97 o
   3 -12   6       16.59       20.51      3.59 o
   4 -12   6        0.17        3.30      2.82 o
   5 -12   6       58.91       64.10      5.90 o
   6 -12   6        8.53        6.96      3.51 o
  -5 -11   6      379.63      440.85     32.09 o
  -4 -11   6        0.13        1.44      3.05 o
  -3 -11   6        0.92        0.43      1.36 o
  -2 -11   6      171.75      171.06      5.79 o
  -1 -11   6      161.41      155.05      5.51 o
   0 -11   6      200.74      216.98      6.53 o
   1 -11   6        0.72        0.85      0.94 o
   2 -11   6       15.06       11.96      0.95 o
   3 -11   6        9.54        8.76      2.73 o
   4 -11   6      244.25      235.99      7.90 o
   5 -11   6        2.77        3.12      3.76 o
   6 -11   6      532.57      499.30     17.92 o
  -6 -10   6        0.04        1.37      3.15 o
  -5 -10   6       28.55       25.69      2.70 o
  -4 -10   6      320.61      331.84     10.86 o
  -3 -10   6      542.90      535.14     14.94 o
  -2 -10   6      133.89      132.93      4.68 o
  -1 -10   6       83.22       77.27      2.92 o
   0 -10   6      232.82      220.53      6.58 o
   1 -10   6       12.38       12.61      1.11 o
   2 -10   6      353.39      362.82     19.82 o
   3 -10   6        0.06       -1.00      0.96 o
   4 -10   6      525.73      552.26     27.74 o
   5 -10   6      335.34      325.20     10.35 o
   6 -10   6       10.78       11.66      2.64 o
   7 -10   6       16.87       14.51      2.60 o
  -6  -9   6      436.83      425.23     15.46 o
  -5  -9   6        0.01       -1.02      1.41 o
  -4  -9   6      111.86      117.82      3.39 o
  -3  -9   6      174.85      172.93      4.70 o
  -2  -9   6        0.54        0.28      0.74 o
  -1  -9   6      317.60      313.95      6.87 o
   0  -9   6       69.41       64.90      2.50 o
   1  -9   6     2954.43     2783.58     96.36 o
   2  -9   6        4.85        1.65      1.08 o
   3  -9   6      247.57      247.04      7.46 o
   4  -9   6       21.43       21.65      2.87 o
   5  -9   6      417.15      411.54     11.51 o
   6  -9   6      209.85      217.25     14.82 o
   7  -9   6       10.78        8.82      2.23 o
   8  -9   6       38.35       49.95      5.83 o
  -7  -8   6       17.39       15.06      8.11 o
  -6  -8   6      399.31      395.02     12.13 o
  -5  -8   6      169.95      161.06      4.95 o
  -4  -8   6      131.82      134.43      4.04 o
  -3  -8   6      404.43      379.22      6.81 o
  -2  -8   6      157.47      157.17      7.03 o
  -1  -8   6      602.39      609.98     18.76 o
   0  -8   6       67.92       57.70      2.04 o
   1  -8   6      133.39      126.94      2.06 o
   2  -8   6       89.64       76.62      2.83 o
   3  -8   6      285.64      276.63     10.41 o
   4  -8   6      576.57      570.17     12.04 o
   5  -8   6      118.18      111.01      2.94 o
   6  -8   6       36.76       36.35      1.98 o
   7  -8   6        0.00       -1.34      1.11 o
   8  -8   6       73.21       77.32     10.07 o
  -7  -7   6        8.26        7.20      1.80 o
  -6  -7   6        1.70        0.69      1.57 o
  -5  -7   6      310.70      318.51      7.97 o
  -4  -7   6       43.62       54.86      2.19 o
  -3  -7   6     1143.87     1164.07     17.54 o
  -2  -7   6       63.61       69.76      2.57 o
  -1  -7   6      244.44      255.02      4.81 o
   0  -7   6      328.94      346.86     10.10 o
   1  -7   6        2.49        3.84      0.69 o
   2  -7   6     1285.74     1207.99     23.68 o
   3  -7   6       70.68       62.07      2.13 o
   4  -7   6      490.94      462.41     16.26 o
   5  -7   6      170.33      157.02      2.87 o
   6  -7   6       13.94       15.78      1.08 o
   7  -7   6       91.95      105.24      3.06 o
   8  -7   6       80.37       72.57      3.43 o
  -8  -6   6       49.10       47.81      2.95 o
  -7  -6   6       90.65       86.59      3.69 o
  -6  -6   6        3.20        5.03      1.52 o
  -5  -6   6       13.08        6.57      1.22 o
  -4  -6   6       64.97       47.79      1.93 o
  -3  -6   6       24.95       26.74      1.05 o
  -2  -6   6       41.88       35.30      1.53 o
  -1  -6   6        2.25        2.07      0.33 o
   0  -6   6      146.52      140.29      2.83 o
   1  -6   6      149.97      151.20      3.76 o
   2  -6   6      278.03      260.57      4.95 o
   3  -6   6      622.43      628.76     11.11 o
   4  -6   6      171.45      178.43      2.49 o
   5  -6   6      365.76      371.15      6.31 o
   6  -6   6      111.91      116.91      5.89 o
   7  -6   6       17.87       13.44      1.57 o
   8  -6   6        1.16        2.84      1.24 o
  -8  -5   6       17.20       21.66      2.71 o
  -7  -5   6        0.78        0.09      3.48 o
  -6  -5   6       39.83       37.70      2.03 o
  -5  -5   6       54.49       44.69      2.56 o
  -4  -5   6     1169.78     1116.43     17.17 o
  -3  -5   6      312.78      332.91      4.84 o
  -2  -5   6     2557.60     2669.51     48.49 o
  -1  -5   6       65.24       70.07      1.19 o
   0  -5   6      637.80      677.97      7.96 o
   1  -5   6      280.27      282.00      4.76 o
   2  -5   6       18.91       18.60      1.06 o
   3  -5   6     1074.90     1054.17     20.37 o
   4  -5   6      835.89      807.10     23.38 o
   5  -5   6      319.79      317.26      9.69 o
   6  -5   6       16.81       20.09      1.77 o
   7  -5   6       31.61       29.29      1.97 o
   8  -5   6      171.19      181.89      7.89 o
   9  -5   6        0.74        2.64      2.21 o
  -9  -4   6        0.00       -2.99      2.35 o
  -8  -4   6      368.84      314.06      9.73 o
  -7  -4   6        1.78       -0.03      1.62 o
  -6  -4   6        3.01        6.61      1.26 o
  -5  -4   6       46.12       53.80      3.93 o
  -4  -4   6       12.80       12.52      0.58 o
  -3  -4   6       81.42       78.39      1.95 o
  -2  -4   6      600.11      616.24      8.04 o
  -1  -4   6     1687.94     1776.96     22.15 o
   0  -4   6     1309.23     1352.09     42.13 o
   1  -4   6     3141.30     2960.28     67.03 o
   2  -4   6      140.27      124.20      1.73 o
   3  -4   6        5.43        2.48      0.55 o
   4  -4   6      160.96      158.94      4.65 o
   5  -4   6       22.14       20.45      0.66 o
   6  -4   6      180.70      172.22      4.61 o
   7  -4   6       40.92       33.58      1.94 o
   8  -4   6       50.27       46.80      2.73 o
   9  -4   6        0.65       -1.79      2.12 o
  -9  -3   6      229.02      243.54     15.82 o
  -8  -3   6      133.74      113.20      3.99 o
  -7  -3   6        9.40        2.67      1.70 o
  -6  -3   6      512.93      473.63     10.32 o
  -5  -3   6      166.01      161.88      3.34 o
  -4  -3   6      228.84      237.59      4.11 o
  -3  -3   6      510.43      459.03      6.04 o
  -2  -3   6     1743.16     1640.19     29.47 o
  -1  -3   6      187.57      180.48      5.09 o
   0  -3   6      785.85      796.86     14.57 o
   1  -3   6      794.57      833.18      9.72 o
   2  -3   6       43.67       38.40      0.71 o
   3  -3   6      610.59      624.73      8.52 o
   4  -3   6      397.82      378.77      5.59 o
   5  -3   6      551.87      545.11     10.08 o
   6  -3   6       79.21       69.97      2.12 o
   7  -3   6       31.85       31.59      2.03 o
   8  -3   6        0.13        0.24      1.43 o
   9  -3   6      559.82      550.61     20.34 o
  -9  -2   6      106.36       94.60      6.48 o
  -8  -2   6      158.49      156.17      5.16 o
  -7  -2   6       59.04       55.17      6.08 o
  -6  -2   6      841.22      860.69     18.12 o
  -5  -2   6      177.07      164.97      3.53 o
  -4  -2   6     1284.84     1249.51     18.49 o
  -3  -2   6      290.15      294.30      7.92 o
  -2  -2   6      497.37      473.97      7.43 o
  -1  -2   6        4.73        7.01      0.38 o
   0  -2   6     3289.07     2960.73     66.36 o
   1  -2   6      493.11      491.62      5.92 o
   2  -2   6        0.11        1.25      0.72 o
   3  -2   6     1681.88     1763.33     21.51 o
   4  -2   6      226.65      232.26      3.68 o
   5  -2   6       37.63       36.88      1.40 o
   6  -2   6       62.72       61.62      2.05 o
   7  -2   6      382.10      375.25      8.79 o
   8  -2   6      134.04      130.87      4.95 o
   9  -2   6       20.35       17.69      2.56 o
  -9  -1   6       82.07       65.76      5.16 o
  -8  -1   6      281.79      312.69      9.67 o
  -7  -1   6        6.47        2.46      2.51 o
  -6  -1   6      334.67      350.37     16.89 o
  -5  -1   6        4.80        7.81      1.55 o
  -4  -1   6      230.94      266.58     11.78 o
  -3  -1   6       28.07       28.54      0.78 o
  -2  -1   6      656.28      620.50      9.64 o
  -1  -1   6       57.88       44.54      1.97 o
   0  -1   6      382.06      399.95      5.31 o
   1  -1   6      614.43      614.05      9.13 o
   2  -1   6      350.99      356.23     11.49 o
   3  -1   6      104.41      106.03      1.73 o
   4  -1   6      343.33      357.01      6.78 o
   5  -1   6      221.11      209.20      4.03 o
   6  -1   6      490.63      484.28     10.74 o
   7  -1   6        3.34        3.10      1.41 o
   8  -1   6        0.08        1.68      1.60 o
  -9   0   6      105.49      108.85      9.46 o
  -8   0   6      108.14      110.18      4.04 o
  -7   0   6        2.80        2.45      1.08 o
  -6   0   6      159.95      154.20      4.23 o
  -5   0   6      322.34      325.79      8.87 o
  -4   0   6      551.03      571.40     11.41 o
  -3   0   6      280.40      264.86      4.94 o
  -2   0   6        0.21       -0.29      0.80 o
  -1   0   6      301.23      397.85      5.72 o
   0   0   6      851.16      991.03     13.14 o
   1   0   6       14.45       21.75      0.78 o
   2   0   6      843.13      845.29     33.54 o
   3   0   6        0.04       -0.03      0.45 o
   4   0   6       82.07       79.15      1.84 o
   5   0   6      533.30      558.17      9.04 o
   6   0   6      171.10      175.17      4.69 o
   7   0   6       21.62       24.54      1.81 o
   8   0   6      164.15      162.04      5.99 o
  -9   1   6        0.25        0.31      1.92 o
  -8   1   6      163.12      185.26      5.20 o
  -7   1   6      118.61      123.32      3.87 o
  -6   1   6       71.50       70.33      4.86 o
  -5   1   6      705.75      690.09     14.25 o
  -4   1   6      200.58      189.04      4.41 o
  -3   1   6      109.76      131.63      2.59 o
  -2   1   6     1139.34     1320.89     32.18 o
  -1   1   6       58.80       50.37      1.11 o
   0   1   6      989.11      910.83     12.40 o
   1   1   6        7.07        6.17      0.54 o
   2   1   6      192.97      206.84      4.37 o
   3   1   6        2.32        2.79      0.86 o
   4   1   6      487.80      474.68     10.03 o
   5   1   6        4.85        3.85      1.15 o
   6   1   6      405.83      408.75      9.37 o
   7   1   6       46.46       38.50      5.79 o
   8   1   6        7.03        7.81      2.00 o
  -9   2   6      122.49      121.90      6.34 o
  -8   2   6        4.13        6.20      1.62 o
  -7   2   6      296.49      326.73     26.35 o
  -6   2   6      179.99      193.10      3.87 o
  -5   2   6       64.81       68.90      1.92 o
  -4   2   6      102.76      111.34      3.03 o
  -3   2   6      299.97      320.92     15.44 o
  -2   2   6      161.05      190.93      3.55 o
  -1   2   6      982.76     1069.23     16.89 o
   0   2   6       19.65       28.13      2.61 o
   1   2   6      492.74      585.15     14.70 o
   2   2   6      107.45       89.23      2.60 o
   3   2   6      186.47      175.89      7.52 o
   4   2   6      133.12      122.65      3.40 o
   5   2   6       11.97        9.50      1.85 o
   6   2   6      129.01      120.48      3.85 o
   7   2   6      254.12      242.21      9.53 o
   8   2   6       19.88       23.23      4.09 o
  -9   3   6        5.49        4.91      3.91 o
  -8   3   6      270.51      276.02      7.36 o
  -7   3   6        4.63        3.16      1.57 o
  -6   3   6      770.65      760.97     15.62 o
  -5   3   6      458.11      459.75      9.09 o
  -4   3   6      139.61      157.04     10.50 o
  -3   3   6      320.24      364.91     11.86 o
  -2   3   6      136.38      125.16      3.17 o
  -1   3   6      916.27      876.35     16.86 o
   0   3   6      740.34      718.71     11.26 o
   1   3   6      109.12       82.21      4.28 o
   2   3   6       55.45       44.84      1.81 o
   3   3   6       37.67       42.83      4.18 o
   4   3   6      156.87      163.57      4.41 o
   5   3   6      226.06      242.39     10.77 o
   6   3   6      302.79      361.02     10.78 o
   7   3   6        1.83        3.86      1.70 o
  -9   4   6      116.24      108.88      8.18 o
  -8   4   6       70.08       72.41     12.29 o
  -7   4   6      627.30      622.66     13.79 o
  -6   4   6       40.90       43.98      3.66 o
  -5   4   6      116.38      113.67      4.73 o
  -4   4   6      172.90      160.78      4.19 o
  -3   4   6      113.81      112.98      3.20 o
  -2   4   6       63.76       62.65      3.39 o
  -1   4   6     1669.39     1581.36     29.99 o
   0   4   6       85.03       89.34      3.75 o
   1   4   6       42.36       47.82      2.49 o
   2   4   6        1.10        1.21      2.54 o
   3   4   6      112.88      108.77      4.28 o
   4   4   6     1248.75     1192.92     29.05 o
   5   4   6      235.01      213.57     11.33 o
   6   4   6       54.53       52.18      4.33 o
   7   4   6       56.17       46.17      3.76 o
  -9   5   6       42.98       33.39      3.27 o
  -8   5   6      177.32      165.79      7.38 o
  -7   5   6       98.58      105.20      3.74 o
  -6   5   6        2.39        3.27      1.79 o
  -5   5   6      448.28      515.70     26.60 o
  -4   5   6      595.69      563.02     11.98 o
  -3   5   6      616.33      582.56     12.17 o
  -2   5   6       31.59       36.40      1.85 o
  -1   5   6      119.50      116.13      5.57 o
   0   5   6     1233.87     1147.71     27.39 o
   1   5   6      230.80      212.12      6.36 o
   2   5   6      297.46      294.30      8.27 o
   3   5   6      316.12      313.10      9.22 o
   4   5   6       67.30       59.23      3.46 o
   5   5   6       10.02        7.98      2.04 o
   6   5   6        2.81        6.75      2.28 o
  -8   6   6        1.65        6.25      2.23 o
  -7   6   6      361.59      382.78     14.63 o
  -6   6   6       21.68       20.34      2.20 o
  -5   6   6       16.00       11.21      1.72 o
  -4   6   6      860.61      832.23     21.26 o
  -3   6   6      759.01      806.39     19.44 o
  -2   6   6      185.40      188.19      5.99 o
  -1   6   6     1689.78     1831.14     41.58 o
   0   6   6       96.98       92.67      3.95 o
   1   6   6      102.24      102.88      4.11 o
   2   6   6        2.70        2.97      1.50 o
   3   6   6        0.60        6.52      6.26 o
   4   6   6      148.71      146.45      8.15 o
   5   6   6       21.53       27.29      3.00 o
   6   6   6      101.26       95.64      5.42 o
  -8   7   6       28.35       23.45      5.36 o
  -7   7   6       24.79       24.81      2.69 o
  -6   7   6       65.57       69.84      3.54 o
  -5   7   6       28.69       29.70      4.37 o
  -4   7   6      778.47      801.40     24.82 o
  -3   7   6        0.78       -1.00      1.36 o
  -2   7   6        1.95       -0.67      1.92 o
  -1   7   6      115.92      119.58      4.63 o
   0   7   6       15.91       18.21      1.86 o
   1   7   6       34.49       49.69      3.25 o
   2   7   6      149.20      117.37     11.26 o
   3   7   6      260.87      295.13      8.96 o
   4   7   6       71.23       77.55      4.30 o
   5   7   6        1.97        2.88      3.10 o
  -7   8   6      112.73      122.71      8.18 o
  -6   8   6        0.61        2.01      2.65 o
  -5   8   6       57.22       65.35      4.76 o
  -4   8   6      584.30      660.32     16.75 o
  -3   8   6      134.69      137.22      7.88 o
  -2   8   6       79.23       95.77      4.40 o
  -1   8   6        2.60        5.03      1.66 o
   0   8   6       45.34       51.54      3.65 o
   1   8   6        1.07        0.42      1.61 o
   2   8   6       12.66       18.14      2.42 o
   3   8   6        1.97        4.00      3.16 o
   4   8   6        2.42        3.23      2.32 o
  -6   9   6      132.68      135.71      8.59 o
  -5   9   6       81.75       82.31      4.43 o
  -4   9   6       41.38       36.13      3.76 o
  -3   9   6      409.66      420.26     12.03 o
  -2   9   6      351.19      410.30     11.89 o
  -1   9   6        5.27        4.26      1.77 o
   0   9   6       59.31       54.45      3.55 o
   1   9   6        8.84        7.00      2.07 o
   2   9   6      144.73      132.36      6.66 o
   3   9   6      214.53      217.78      9.43 o
  -5  10   6        0.42       -2.64      2.96 o
  -4  10   6      479.48      491.98     17.93 o
  -3  10   6       13.98       12.59      2.35 o
  -2  10   6       13.30       13.98      2.34 o
  -1  10   6        6.27        2.65      2.72 o
   0  10   6       27.76       26.58      3.39 o
   1  10   6      300.96      300.73     19.61 o
   2  10   6       18.42       23.27      6.93 o
  -4  11   6       35.37       31.14      4.53 o
  -3  11   6      167.39      204.13     13.18 o
  -2  11   6       10.43        7.53      2.50 o
  -1  11   6       99.91       82.43      6.78 o
   0  11   6       17.70       15.08      4.59 o
  -2 -13   7        0.28        1.44      1.62 o
  -1 -13   7      119.68      125.80      5.79 o
   0 -13   7       12.87       20.34      4.58 o
   1 -13   7       10.20        4.42      3.06 o
   2 -13   7       50.59       49.92      5.47 o
   3 -13   7      218.98      229.38     13.69 o
   4 -13   7        8.10        6.20      3.81 o
  -3 -12   7       17.48       17.07      2.21 o
  -2 -12   7        4.86        4.50      1.52 o
  -1 -12   7        0.05       -1.79      1.62 o
   0 -12   7        0.44       -2.05      1.37 o
   1 -12   7        0.01       -2.20      2.54 o
   2 -12   7      334.92      332.19     15.13 o
   3 -12   7      124.07      101.82      7.26 o
   4 -12   7      108.62      118.06      8.42 o
   5 -12   7       26.71       25.92      4.42 o
  -5 -11   7      143.07      151.92      7.23 o
  -4 -11   7       58.09       56.29      3.64 o
  -3 -11   7        1.15        0.94      1.36 o
  -2 -11   7        9.78        9.26      1.80 o
  -1 -11   7       26.63       25.55      1.86 o
   0 -11   7       93.80      106.91      3.81 o
   1 -11   7      282.31      279.03      8.32 o
   2 -11   7        7.38       13.34      2.96 o
   3 -11   7       11.66       14.09      3.11 o
   4 -11   7        4.36        2.13      1.37 o
   5 -11   7      134.76      137.80      6.49 o
   6 -11   7       20.27       20.72      2.82 o
  -5 -10   7        0.65       -1.47      2.51 o
  -4 -10   7      274.39      261.03      9.98 o
  -3 -10   7      150.58      154.07      9.51 o
  -2 -10   7        2.96        3.82      1.19 o
  -1 -10   7      535.11      548.45     14.26 o
   0 -10   7      133.43      129.97      4.00 o
   1 -10   7       35.45       30.83      1.34 o
   2 -10   7       14.96       15.30      1.55 o
   3 -10   7      612.37      610.51     16.86 o
   4 -10   7       61.39       59.79      3.08 o
   5 -10   7      165.47      165.69      8.32 o
   6 -10   7        5.69        1.68      1.99 o
   7 -10   7       49.76       52.19      5.82 o
  -6  -9   7       88.29       88.21      5.02 o
  -5  -9   7      437.60      464.76     14.31 o
  -4  -9   7       93.26       93.17      9.24 o
  -3  -9   7      417.52      410.33     10.89 o
  -2  -9   7        8.90        5.64      1.57 o
  -1  -9   7      164.22      188.37      5.57 o
   0  -9   7      134.25      129.76      3.99 o
   1  -9   7      570.32      536.04     14.64 o
   2  -9   7      413.12      418.13     11.01 o
   3  -9   7      127.94      137.51      4.65 o
   4  -9   7      118.65      126.76      4.92 o
   5  -9   7        0.90        0.33      1.11 o
   6  -9   7      400.06      391.44     14.31 o
   7  -9   7       40.44       36.37      3.13 o
  -7  -8   7      132.68      131.66      5.52 o
  -6  -8   7       66.28       71.12      4.85 o
  -5  -8   7       38.72       44.87      2.58 o
  -4  -8   7        0.23       -1.01      1.58 o
  -3  -8   7      602.11      572.10     12.29 o
  -2  -8   7      730.36      707.69     11.44 o
  -1  -8   7        0.45        1.25      0.51 o
   0  -8   7      752.04      721.11     14.65 o
   1  -8   7      533.90      514.23     14.43 o
   2  -8   7      192.89      204.28      5.85 o
   3  -8   7      289.22      264.83      6.01 o
   4  -8   7      609.97      594.54     10.81 o
   5  -8   7      392.52      386.33      7.94 o
   6  -8   7       13.33       15.29      1.94 o
   7  -8   7       13.49       16.87      3.23 o
   8  -8   7        2.32        3.93      2.40 o
  -7  -7   7        0.12        0.62      1.61 o
  -6  -7   7        7.66        7.01      1.45 o
  -5  -7   7        4.80        4.71      1.20 o
  -4  -7   7      190.00      182.79      4.79 o
  -3  -7   7       26.28       26.35      1.43 o
  -2  -7   7      620.60      586.82      9.66 o
  -1  -7   7        3.23        4.74      1.23 o
   0  -7   7        4.30        8.28      0.41 o
   1  -7   7     1333.44     1309.39     25.55 o
   2  -7   7      611.12      643.18     19.64 o
   3  -7   7      314.25      294.14      7.29 o
   4  -7   7        7.65        6.58      1.20 o
   5  -7   7        0.19        0.65      0.85 o
   6  -7   7        0.46        1.41      2.08 o
   7  -7   7       88.43       92.35      3.30 o
   8  -7   7       14.31       16.80      2.73 o
  -8  -6   7      136.63      144.67      5.62 o
  -7  -6   7       10.37        5.57      1.56 o
  -6  -6   7       24.19       27.30      1.87 o
  -5  -6   7      190.15      140.93      8.29 o
  -4  -6   7      235.30      221.54      7.47 o
  -3  -6   7        0.64        2.91      0.46 o
  -2  -6   7       48.40       48.71      1.98 o
  -1  -6   7     1179.34     1087.70     20.89 o
   0  -6   7       30.48       35.37      0.89 o
   1  -6   7        0.06       -0.12      0.63 o
   2  -6   7        0.00        0.73      0.88 o
   3  -6   7       22.34       25.35      1.77 o
   4  -6   7      180.14      194.23     12.57 o
   5  -6   7      391.39      375.69      7.43 o
   6  -6   7      146.10      143.55      4.21 o
   7  -6   7        0.26        0.90      1.00 o
   8  -6   7        7.10        5.51      1.61 o
  -8  -5   7       40.25       37.60      2.88 o
  -7  -5   7       11.27        7.27      1.50 o
  -6  -5   7        0.01        1.55      1.40 o
  -5  -5   7      183.03      203.78      5.36 o
  -4  -5   7      264.84      282.04      4.22 o
  -3  -5   7     2212.56     2158.98     41.05 o
  -2  -5   7     1560.68     1554.12     23.39 o
  -1  -5   7     2005.64     1951.22     31.69 o
   0  -5   7      338.82      342.39      5.05 o
   1  -5   7      287.10      294.81      4.03 o
   2  -5   7     1428.16     1406.65     32.28 o
   3  -5   7        1.14        0.86      0.15 o
   4  -5   7      333.74      313.95      4.62 o
   5  -5   7       93.21      102.21      2.42 o
   6  -5   7       13.23       13.43      1.89 o
   7  -5   7      176.05      180.29      5.27 o
   8  -5   7       96.05       80.13      7.76 o
  -8  -4   7       44.60       46.89      4.49 o
  -7  -4   7      572.80      521.02     14.88 o
  -6  -4   7       54.94       58.83      2.95 o
  -5  -4   7      221.49      200.44     13.20 o
  -4  -4   7      187.02      181.68      3.25 o
  -3  -4   7      419.02      421.29      8.67 o
  -2  -4   7      290.37      319.14      5.59 o
  -1  -4   7       87.64       95.38      1.56 o
   0  -4   7      632.74      576.32      6.92 o
   1  -4   7       10.94       14.98      0.60 o
   2  -4   7       17.96       19.81      0.57 o
   3  -4   7      157.22      194.44      3.72 o
   4  -4   7      140.13      151.77      2.78 o
   5  -4   7      540.87      560.28     10.24 o
   6  -4   7       29.93       22.60      4.19 o
   7  -4   7     1018.67      992.00     23.03 o
   8  -4   7        4.96        3.73      1.47 o
  -9  -3   7       37.41       38.62      5.52 o
  -8  -3   7      706.15      805.64     23.94 o
  -7  -3   7       20.76       20.89      3.07 o
  -6  -3   7       93.45      108.50      4.94 o
  -5  -3   7      115.98      119.30      5.51 o
  -4  -3   7      168.70      170.90      3.03 o
  -3  -3   7      633.75      647.46      9.20 o
  -2  -3   7     2516.85     2399.68     55.13 o
  -1  -3   7       92.50       86.27      1.27 o
   0  -3   7      166.34      189.16      2.42 o
   1  -3   7       21.77       36.17      0.70 o
   2  -3   7        4.49        6.41      0.36 o
   3  -3   7     1289.59     1261.58     19.33 o
   4  -3   7      364.76      343.23      5.65 o
   5  -3   7      249.03      240.65      4.40 o
   6  -3   7       72.62       65.67      2.49 o
   7  -3   7      157.82      155.15      4.67 o
   8  -3   7      297.00      328.43     10.07 o
  -9  -2   7        5.53        1.72      3.23 o
  -8  -2   7      171.65      171.47      6.12 o
  -7  -2   7      144.30      147.64      4.39 o
  -6  -2   7        0.33        0.92      1.11 o
  -5  -2   7      425.83      436.68      9.62 o
  -4  -2   7      614.57      579.76     10.28 o
  -3  -2   7      161.65      164.51      2.96 o
  -2  -2   7       16.98       17.29      1.59 o
  -1  -2   7       19.05       16.46      0.57 o
   0  -2   7      328.86      421.36      5.21 o
   2  -2   7     1106.64     1136.23     13.19 o
   3  -2   7      100.19      108.03      5.11 o
   4  -2   7      520.46      508.17      7.38 o
   5  -2   7        0.02        0.20      0.74 o
   6  -2   7      102.64       94.68      3.12 o
   7  -2   7       51.81       49.33      2.56 o
   8  -2   7      138.72      134.19     10.29 o
  -9  -1   7       14.69       20.61      3.69 o
  -8  -1   7        9.34        8.27      1.49 o
  -7  -1   7      269.02      265.78      6.93 o
  -6  -1   7        6.87        3.36      1.83 o
  -5  -1   7      930.17      917.89     18.19 o
  -4  -1   7        0.07        1.09      1.11 o
  -3  -1   7      708.92      712.47     10.88 o
  -2  -1   7       46.71       54.24      1.23 o
  -1  -1   7     1530.22     1631.41     36.21 o
   0  -1   7     2433.21     2403.65     61.51 o
   1  -1   7      615.13      661.45      8.31 o
   2  -1   7      247.76      271.40      8.87 o
   3  -1   7        2.23        1.49      0.42 o
   4  -1   7      428.24      466.94      7.35 o
   5  -1   7      509.07      530.84     12.19 o
   6  -1   7      344.89      356.74     15.04 o
   7  -1   7      192.18      187.10      5.37 o
   8  -1   7       22.36       22.31      5.73 o
  -9   0   7       61.86       59.71      4.18 o
  -8   0   7        6.79        9.79      1.80 o
  -7   0   7      394.63      417.90      9.21 o
  -6   0   7       73.15       79.04      6.84 o
  -5   0   7      167.90      149.94      4.00 o
  -4   0   7      568.11      523.11      9.10 o
  -3   0   7       49.59       52.32      1.66 o
  -2   0   7       13.26        2.89      0.98 o
  -1   0   7      559.49      670.11     10.10 o
   0   0   7      217.41      243.14      3.66 o
   1   0   7        0.13        1.44      0.45 o
   2   0   7       63.98       61.48      1.48 o
   3   0   7      582.89      584.80      8.33 o
   4   0   7      152.67      149.74      3.31 o
   5   0   7      275.45      281.66     16.60 o
   6   0   7       65.00       58.26      2.63 o
   7   0   7       71.31       65.73      3.59 o
   8   0   7       82.07       85.35      4.10 o
  -9   1   7        0.79        1.35      2.30 o
  -8   1   7       49.93       43.81      6.16 o
  -7   1   7       29.40       27.07      2.28 o
  -6   1   7      415.02      407.24      9.01 o
  -5   1   7      100.21      103.33      3.26 o
  -4   1   7        0.23        4.68      2.69 o
  -3   1   7        3.41        3.70      1.25 o
  -2   1   7      288.63      274.89      5.19 o
  -1   1   7       34.35       71.84      3.12 o
   0   1   7        2.48        0.56      0.53 o
   1   1   7     2509.54     2299.79     43.30 o
   2   1   7        0.94        3.86      2.13 o
   3   1   7      195.05      192.02      4.72 o
   4   1   7      306.03      291.46      6.64 o
   5   1   7     1781.26     1827.64     66.66 o
   6   1   7      519.71      521.89     17.59 o
   7   1   7      213.14      226.04      9.15 o
   8   1   7       46.79       43.64      4.26 o
  -9   2   7      133.03      117.11      6.13 o
  -8   2   7       98.64       95.48      3.87 o
  -7   2   7      113.66      111.44      3.88 o
  -6   2   7      471.25      468.98     10.12 o
  -5   2   7       87.38       96.78      2.40 o
  -4   2   7        5.41        5.86      1.19 o
  -3   2   7     1340.94     1285.27     24.34 o
  -2   2   7        6.45        8.34      0.97 o
  -1   2   7        1.08        6.66      0.85 o
   0   2   7       48.32       55.11      3.35 o
   1   2   7        1.50        1.91      0.56 o
   2   2   7      220.70      212.51      3.87 o
   3   2   7       10.99       11.30      1.19 o
   4   2   7      348.09      346.13      7.92 o
   5   2   7       85.89       81.80      4.09 o
   6   2   7       63.46       49.40      2.64 o
   7   2   7      332.22      311.23     28.18 o
  -9   3   7       65.32       54.16      5.41 o
  -8   3   7       57.82       62.69      5.66 o
  -7   3   7        0.06       -3.36      2.72 o
  -6   3   7      104.52      115.58      5.11 o
  -5   3   7      285.67      281.77      6.69 o
  -4   3   7      403.20      389.30      8.74 o
  -3   3   7       86.05       87.90      4.18 o
  -2   3   7        2.48        1.42      0.90 o
  -1   3   7       13.41       15.64      1.16 o
   0   3   7     1650.84     1605.54     30.35 o
   1   3   7      791.55      734.87     12.38 o
   2   3   7      418.03      407.11     11.32 o
   3   3   7      115.40      119.25      4.20 o
   4   3   7       32.60       40.35      4.50 o
   5   3   7      136.82      139.28      5.23 o
   6   3   7      146.80      146.09      5.98 o
   7   3   7      294.79      284.80      9.39 o
  -9   4   7      655.68      693.91     27.71 o
  -8   4   7      232.23      227.98      7.47 o
  -7   4   7      556.08      604.34     13.00 o
  -6   4   7      949.83      936.62     18.90 o
  -5   4   7      149.00      153.27      9.68 o
  -4   4   7       57.92       59.03      2.46 o
  -3   4   7       40.04       38.59      1.85 o
  -2   4   7     1099.96     1082.87     21.78 o
  -1   4   7      676.47      653.51     13.17 o
   0   4   7       40.05       41.75      2.77 o
   1   4   7      269.42      274.74      6.50 o
   2   4   7      204.24      179.85      5.68 o
   3   4   7       14.42       10.75      4.36 o
   4   4   7      144.92      129.13      5.04 o
   5   4   7      749.97      760.64     19.96 o
   6   4   7       27.67       26.94      2.91 o
   7   4   7        8.20        9.91      2.03 o
  -8   5   7        0.31        1.09      3.52 o
  -7   5   7       15.20       19.02      3.62 o
  -6   5   7      304.57      296.54      7.29 o
  -5   5   7       90.09       95.86      3.34 o
  -4   5   7       15.75       16.64      1.41 o
  -3   5   7      812.24      851.46     19.99 o
  -2   5   7      243.15      237.34      5.78 o
  -1   5   7      643.94      618.74     15.74 o
   0   5   7      161.11      153.89      5.26 o
   1   5   7      131.73      117.89      3.56 o
   2   5   7      550.69      497.81     13.09 o
   3   5   7       12.34       15.77      1.99 o
   4   5   7       29.38       28.88      3.15 o
   5   5   7       11.88        8.42      2.27 o
   6   5   7      115.77      120.51      6.57 o
  -8   6   7      100.77       87.16     11.19 o
  -7   6   7      397.15      425.62     15.20 o
  -6   6   7      178.27      194.26      6.73 o
  -5   6   7       53.25       50.61      2.48 o
  -4   6   7      238.54      225.72      6.85 o
  -3   6   7      948.01      941.75     29.73 o
  -2   6   7      293.49      307.98      8.58 o
  -1   6   7      896.83      924.83     22.61 o
   0   6   7       89.83       88.61      3.68 o
   1   6   7       51.74       45.21      3.58 o
   2   6   7       15.69       14.47      2.59 o
   3   6   7        8.20        5.97      4.73 o
   4   6   7      348.36      344.21     11.01 o
   5   6   7       31.20       19.43      2.90 o
  -7   7   7       55.71       58.14      5.61 o
  -6   7   7        0.40        3.74      1.86 o
  -5   7   7        5.25        7.62      5.78 o
  -4   7   7        0.64        1.04      1.74 o
  -3   7   7       69.37       72.56      3.50 o
  -2   7   7       21.45       23.45      5.23 o
  -1   7   7      154.58      159.33      5.60 o
   0   7   7       81.52       77.91      3.79 o
   1   7   7       20.97       20.77      2.22 o
   2   7   7      154.26      153.34      5.98 o
   3   7   7       76.71       71.13      4.12 o
   4   7   7       88.99      112.20      6.07 o
   5   7   7       19.54       15.26      3.14 o
  -7   8   7       62.48       50.34      4.19 o
  -6   8   7      106.06       97.65      7.37 o
  -5   8   7        0.01        1.26      1.81 o
  -4   8   7       10.97       10.91      4.99 o
  -3   8   7      451.03      459.03     12.99 o
  -2   8   7      178.72      199.15      8.20 o
  -1   8   7      183.38      201.76      8.78 o
   0   8   7      264.05      254.78      8.22 o
   1   8   7      346.63      358.09     23.20 o
   2   8   7       60.25       63.57      4.10 o
   3   8   7        8.67        7.26      2.43 o
   4   8   7       12.88       17.62      3.92 o
  -6   9   7        2.34        4.70      4.52 o
  -5   9   7       48.31       41.46      4.20 o
  -4   9   7      166.23      177.92      7.74 o
  -3   9   7       18.85       21.13      4.86 o
  -2   9   7       29.16       29.29      3.38 o
  -1   9   7      153.61      141.88      6.04 o
   0   9   7        5.88        2.91      2.39 o
   1   9   7       16.67       16.33      3.43 o
   2   9   7       41.47       41.42      4.08 o
   3   9   7      148.99      146.29      7.41 o
  -4  10   7       22.55       19.43      5.09 o
  -3  10   7      159.15      151.62      7.14 o
  -2  10   7        1.74        4.83      2.91 o
  -1  10   7       56.59       59.34      9.53 o
   0  10   7       86.17       89.85      5.42 o
   1  10   7      319.59      315.78     21.13 o
  -2 -13   8       90.32       77.43      4.38 o
  -1 -13   8       63.18       50.57      3.28 o
   0 -13   8      190.15      218.07     13.08 o
   1 -13   8       97.91       83.55      6.92 o
   2 -13   8      123.03      114.48      8.49 o
   3 -13   8      103.85      107.87      8.81 o
  -3 -12   8       80.50       78.20      8.58 o
  -2 -12   8       22.08       16.04      1.76 o
  -1 -12   8       33.33       31.34      2.27 o
   0 -12   8       23.02       22.66      3.78 o
   1 -12   8        0.42       -0.94      2.31 o
   2 -12   8       48.79       52.16      5.33 o
   3 -12   8      204.39      210.78     12.86 o
   4 -12   8        3.04        8.07      4.40 o
   5 -12   8       52.62       48.11      5.76 o
  -4 -11   8       59.74       57.88      5.50 o
  -3 -11   8       78.02       79.04      3.75 o
  -2 -11   8      150.50      152.01     10.20 o
  -1 -11   8      200.01      204.66      6.60 o
   0 -11   8      650.17      619.75     16.99 o
   1 -11   8      249.51      260.85     11.92 o
   2 -11   8      636.27      682.82     25.55 o
   3 -11   8        4.54        0.85      2.47 o
   4 -11   8       19.81       20.59      2.54 o
   5 -11   8       24.47       26.53      2.60 o
   6 -11   8      234.05      231.34     11.39 o
  -5 -10   8      181.72      163.75      7.43 o
  -4 -10   8        9.79        8.85      2.13 o
  -3 -10   8        0.04        1.04      2.43 o
  -2 -10   8       34.04       32.59      2.39 o
  -1 -10   8      777.21      765.14     15.86 o
   0 -10   8      251.46      238.62      8.35 o
   1 -10   8      105.45       98.68      6.05 o
   2 -10   8      590.35      571.59     15.28 o
   3 -10   8       44.43       44.87      3.96 o
   4 -10   8      512.31      536.43     13.19 o
   5 -10   8        7.50        7.27      1.94 o
   6 -10   8        3.31        3.74      5.19 o
  -6  -9   8      109.27      118.15      5.88 o
  -5  -9   8       53.55       50.12      3.27 o
  -4  -9   8      333.68      386.96     29.06 o
  -3  -9   8        2.05        0.48      1.47 o
  -2  -9   8      379.86      378.20     17.10 o
  -1  -9   8      212.15      197.46      4.99 o
   0  -9   8      357.23      352.35      7.68 o
   1  -9   8        1.37        2.98      1.07 o
   2  -9   8        0.08        0.28      0.94 o
   3  -9   8      145.21      138.88      7.59 o
   4  -9   8       55.22       52.63      2.02 o
   5  -9   8       41.31       48.94      3.85 o
   6  -9   8        4.32        7.38      3.18 o
   7  -9   8      177.98      197.73      8.98 o
  -7  -8   8       27.33       21.66      3.14 o
  -6  -8   8       12.21       16.60      2.31 o
  -5  -8   8      257.67      242.48      6.89 o
  -4  -8   8      139.54      104.18      3.48 o
  -3  -8   8       55.63       47.46      3.83 o
  -2  -8   8       70.02       64.96      3.06 o
  -1  -8   8      876.47      846.08     14.52 o
   0  -8   8        9.32       12.50      0.99 o
   1  -8   8       93.45       94.95      3.26 o
   2  -8   8       34.64       29.21      1.46 o
   3  -8   8      619.06      657.20     17.48 o
   4  -8   8       89.02      105.67      6.46 o
   5  -8   8       82.53       84.21      8.12 o
   6  -8   8      150.41      157.51      9.00 o
   7  -8   8      101.44      110.42      6.72 o
  -7  -7   8        0.11       -2.48      1.88 o
  -6  -7   8       31.60       30.87      3.53 o
  -5  -7   8       20.01       21.08      1.75 o
  -4  -7   8       26.56       24.84      1.58 o
  -3  -7   8      800.48      784.07     13.87 o
  -2  -7   8      105.90       99.25      2.12 o
  -1  -7   8      268.90      257.79      5.02 o
   0  -7   8       15.23       16.24      0.55 o
   1  -7   8      154.69      163.58      4.19 o
   2  -7   8      637.46      622.78     13.26 o
   3  -7   8      218.91      211.96      4.65 o
   4  -7   8       22.44       21.97      1.46 o
   5  -7   8        3.93        2.70      2.00 o
   6  -7   8       20.47       17.22      2.26 o
   7  -7   8       96.07       96.21      6.33 o
   8  -7   8       57.04       49.58      9.15 o
  -8  -6   8       43.22       40.49      2.92 o
  -7  -6   8      137.50      141.01      6.74 o
  -6  -6   8      311.62      312.63      9.58 o
  -5  -6   8        8.40       15.41      1.70 o
  -4  -6   8      178.63      204.03     13.18 o
  -3  -6   8      305.03      319.51      6.94 o
  -2  -6   8       61.27       57.87      1.64 o
  -1  -6   8      124.92      124.41      4.67 o
   0  -6   8      538.96      523.94      8.30 o
   1  -6   8        3.39        3.78      1.11 o
   2  -6   8       85.15       78.95      3.11 o
   3  -6   8       60.56       63.60      2.72 o
   4  -6   8        4.24        3.47      1.01 o
   5  -6   8      171.89      166.03      5.63 o
   6  -6   8       22.82       26.30      1.61 o
   7  -6   8        1.45        3.09      1.14 o
   8  -6   8        3.48       -0.83      2.93 o
  -8  -5   8       48.00       54.19      3.13 o
  -7  -5   8       16.39       18.90      2.07 o
  -6  -5   8       27.14       21.92      1.84 o
  -5  -5   8        0.00        0.93      1.00 o
  -4  -5   8      404.60      365.70      9.05 o
  -3  -5   8      268.25      287.30      4.40 o
  -2  -5   8      469.22      436.68     15.48 o
  -1  -5   8      115.98      120.08      2.07 o
   0  -5   8       74.48       74.20      1.49 o
   1  -5   8      499.11      523.91     19.01 o
   2  -5   8     1346.80     1343.18     31.78 o
   3  -5   8     1838.13     1757.74     41.00 o
   4  -5   8      510.96      537.47      8.21 o
   5  -5   8      526.21      465.45     12.34 o
   6  -5   8        1.46        1.18      1.06 o
   7  -5   8        0.59       -0.13      1.32 o
   8  -5   8       55.61       53.24      3.01 o
  -8  -4   8      108.97       99.00      4.72 o
  -7  -4   8       45.48       38.51      2.39 o
  -6  -4   8      529.77      520.49     11.60 o
  -5  -4   8      385.80      414.06     20.66 o
  -4  -4   8      578.94      560.45      9.38 o
  -3  -4   8      348.99      336.07      4.91 o
  -2  -4   8      320.43      335.08      4.89 o
  -1  -4   8       18.22       27.74      0.82 o
   0  -4   8      308.63      324.64      4.45 o
   1  -4   8      723.51      711.41     10.64 o
   2  -4   8     1096.10     1143.24     25.90 o
   3  -4   8      120.16      136.49      8.83 o
   4  -4   8      160.53      154.90      3.22 o
   5  -4   8        6.78        5.27      1.35 o
   6  -4   8      382.77      400.14     13.75 o
   7  -4   8       52.15       48.46      2.52 o
   8  -4   8      122.49      116.31      6.01 o
  -8  -3   8        8.63       10.49      1.82 o
  -7  -3   8      183.71      202.83      5.78 o
  -6  -3   8      199.04      185.39      6.49 o
  -5  -3   8      126.56      131.88      3.27 o
  -4  -3   8        2.52        1.66      1.74 o
  -3  -3   8     3180.39     2952.63     54.14 o
  -2  -3   8      570.57      555.36      8.66 o
  -1  -3   8     1335.28     1315.56     17.74 o
   0  -3   8        6.85        9.10      0.43 o
   1  -3   8       32.90       41.40      1.24 o
   2  -3   8       24.34       21.92      0.64 o
   3  -3   8       32.31       34.70      1.02 o
   4  -3   8      932.14      961.61     14.56 o
   5  -3   8      254.74      242.41      7.18 o
   6  -3   8        1.12        3.64      1.69 o
   7  -3   8        1.67        2.31      2.00 o
   8  -3   8       31.95       31.53      2.73 o
  -9  -2   8       59.19       54.66      4.44 o
  -8  -2   8       35.79       38.25      2.65 o
  -7  -2   8       14.39       15.07      1.99 o
  -6  -2   8        2.66        2.88      2.26 o
  -5  -2   8      983.78      978.85     19.43 o
  -4  -2   8      735.42      734.41     15.17 o
  -3  -2   8        0.03        0.37      0.73 o
  -2  -2   8      441.75      428.91      6.88 o
  -1  -2   8      210.83      201.97      3.46 o
   0  -2   8      119.45      170.36      4.45 o
   1  -2   8      134.88      189.47      3.56 o
   2  -2   8      773.63      792.47     22.75 o
   3  -2   8     1222.15     1195.85     23.22 o
   4  -2   8       11.22       13.28      0.69 o
   5  -2   8       13.90       13.93      1.39 o
   6  -2   8      217.40      210.24      6.95 o
   7  -2   8      610.30      648.25     15.43 o
   8  -2   8       14.36        9.13      3.24 o
  -9  -1   8       13.77        7.87      3.40 o
  -8  -1   8       32.67       31.40      2.48 o
  -7  -1   8      295.01      346.95      8.20 o
  -6  -1   8        9.76       10.52      1.45 o
  -5  -1   8     1119.43     1081.90     21.21 o
  -4  -1   8      225.36      215.11      4.19 o
  -3  -1   8       22.06       18.28      0.85 o
  -2  -1   8      844.32      854.28     12.95 o
  -1  -1   8      331.86      400.63      6.30 o
   0  -1   8      248.55      269.92      4.15 o
   1  -1   8       27.51       30.49      0.88 o
   2  -1   8      787.42      756.22      9.83 o
   3  -1   8     1814.20     1847.27     26.84 o
   4  -1   8       44.07       46.47      1.84 o
   5  -1   8     1230.13     1220.15     24.66 o
   6  -1   8       70.44       66.33      3.45 o
   7  -1   8       23.55       18.63      2.23 o
   8  -1   8       28.83       29.39      2.54 o
  -9   0   8        3.14        6.54      2.87 o
  -8   0   8      121.91      121.99      8.27 o
  -7   0   8       19.73       19.46      1.87 o
  -6   0   8      395.32      409.22     19.42 o
  -5   0   8      128.06      134.68      3.86 o
  -4   0   8      680.39      662.42     12.10 o
  -3   0   8        2.16        0.97      0.54 o
  -2   0   8      613.11      611.97     10.81 o
  -1   0   8        3.61        7.70      0.80 o
   0   0   8        1.08        0.94      0.51 o
   1   0   8      121.44      104.53      2.26 o
   2   0   8     1413.29     1360.88     20.24 o
   3   0   8     1804.99     1755.59     28.95 o
   4   0   8      224.76      236.66      4.34 o
   5   0   8      916.22      924.52     18.88 o
   6   0   8      116.54      121.90      4.89 o
   7   0   8       68.08       75.01      4.31 o
   8   0   8       18.01       14.79      2.91 o
  -9   1   8        6.93        4.00      2.42 o
  -8   1   8       13.87       12.18      1.88 o
  -7   1   8      512.39      525.54     12.04 o
  -6   1   8       18.12       15.29      1.57 o
  -5   1   8      797.12      812.72     35.02 o
  -4   1   8        0.20        1.15      0.85 o
  -3   1   8      983.56     1001.70     19.12 o
  -2   1   8       25.80       23.99      1.50 o
  -1   1   8     2174.15     2123.46     39.92 o
   0   1   8     1350.89     1264.90     49.26 o
   1   1   8      288.07      270.89      7.78 o
   2   1   8        0.30        0.46      0.76 o
   3   1   8      887.08      974.59     14.92 o
   4   1   8      164.89      150.70      4.02 o
   5   1   8     1291.22     1291.77     34.65 o
   6   1   8      803.47      785.15     17.02 o
   7   1   8      545.41      600.61     20.79 o
  -9   2   8      286.39      259.17     10.91 o
  -8   2   8      120.97      130.28      5.09 o
  -7   2   8        2.67        4.19      1.63 o
  -6   2   8       17.54       14.13      1.58 o
  -5   2   8        0.11        1.70      3.45 o
  -4   2   8        1.24        0.98      1.15 o
  -3   2   8       77.13       75.63      2.54 o
  -2   2   8     2321.45     2236.95     41.48 o
  -1   2   8        0.66        1.77      1.02 o
   0   2   8      740.15      734.44     25.59 o
   1   2   8      167.93      163.03      4.81 o
   2   2   8        0.35        1.06      1.10 o
   3   2   8      598.38      591.18     15.06 o
   4   2   8      120.39      119.86      5.36 o
   5   2   8      368.51      373.34     12.85 o
   6   2   8      107.58       96.80      3.69 o
   7   2   8       20.37       20.76      3.03 o
  -8   3   8       62.12       56.83      3.19 o
  -7   3   8        1.56        2.92      1.41 o
  -6   3   8      156.94      165.43      4.70 o
  -5   3   8        8.87        9.61      1.54 o
  -4   3   8      311.41      350.41      7.60 o
  -3   3   8      199.08      194.91      5.10 o
  -2   3   8       17.37       19.93      3.26 o
  -1   3   8      189.52      178.62      4.24 o
   0   3   8     1422.00     1344.79     52.79 o
   1   3   8     3392.34     3503.92    114.77 o
   2   3   8       88.36       97.07      3.66 o
   3   3   8      175.32      181.52      6.47 o
   4   3   8        1.62        1.32      1.44 o
   5   3   8      266.04      262.45      8.23 o
   6   3   8      204.07      176.70      9.44 o
   7   3   8       41.46       32.92      3.39 o
  -8   4   8       48.28       55.81      3.30 o
  -7   4   8       78.64       82.23      3.25 o
  -6   4   8        2.27        3.22      1.54 o
  -5   4   8      395.98      374.00      8.45 o
  -4   4   8        4.20        4.01      1.14 o
  -3   4   8       35.38       34.88      1.81 o
  -2   4   8        0.08       -0.82      1.36 o
  -1   4   8     3674.71     3543.10     66.42 o
   0   4   8      388.64      413.39      8.88 o
   1   4   8       79.99       69.86      3.27 o
   2   4   8        1.08        2.16      1.35 o
   3   4   8      190.56      191.42      6.40 o
   4   4   8      109.99      148.41      5.80 o
   5   4   8       42.29       44.76      3.93 o
   6   4   8      374.59      389.88     32.12 o
  -8   5   8      134.69      125.27      5.84 o
  -7   5   8       18.34       16.15      1.95 o
  -6   5   8      449.11      454.71     10.84 o
  -5   5   8       43.86       39.32      2.24 o
  -4   5   8        2.83        2.63      1.27 o
  -3   5   8      357.09      357.03     11.74 o
  -2   5   8        3.14        2.10      1.33 o
  -1   5   8      604.49      603.19     15.18 o
   0   5   8      184.28      180.65      9.44 o
   1   5   8       19.20       16.48      3.58 o
   2   5   8      868.09      845.78     30.88 o
   3   5   8      120.99       89.40      4.12 o
   4   5   8       13.67       16.05      2.35 o
   5   5   8        0.01        1.95      2.09 o
  -7   6   8      125.49      127.36      6.17 o
  -6   6   8      248.60      251.77      6.77 o
  -5   6   8       41.72       45.30      2.61 o
  -4   6   8      105.03      105.83      3.65 o
  -3   6   8      142.35      129.97      4.76 o
  -2   6   8        1.95        1.03      1.51 o
  -1   6   8       32.76       36.41      2.48 o
   0   6   8      177.24      161.08      5.63 o
   1   6   8      243.34      247.10      8.12 o
   2   6   8       35.41       31.32      5.70 o
   3   6   8        0.39        0.56      1.14 o
   4   6   8        7.03        5.08      2.28 o
   5   6   8      272.89      278.10     11.42 o
  -7   7   8       19.75       13.06      2.54 o
  -6   7   8       78.47       93.86      5.37 o
  -5   7   8      268.67      273.02      9.04 o
  -4   7   8      243.00      266.45      8.41 o
  -3   7   8      347.30      383.84     10.73 o
  -2   7   8      303.94      291.18      8.79 o
  -1   7   8      299.83      306.89     10.02 o
   0   7   8        4.51        1.30      1.63 o
   1   7   8       61.12       62.47      3.86 o
   2   7   8      134.75      127.19      4.53 o
   3   7   8       54.61       52.18      3.76 o
   4   7   8       64.32       73.03      4.91 o
  -6   8   8      219.77      202.62      8.63 o
  -5   8   8      398.93      396.11     14.66 o
  -4   8   8        1.74        3.39      2.18 o
  -3   8   8       50.38       43.83      3.15 o
  -2   8   8       16.15       11.83      2.15 o
  -1   8   8       35.00       34.72      3.53 o
   0   8   8       50.88       67.13      4.33 o
   1   8   8        0.07       -1.82      1.88 o
   2   8   8      184.70      183.45     11.20 o
   3   8   8        5.83        6.01      2.56 o
  -5   9   8       31.99       23.23      2.98 o
  -4   9   8        8.04       11.16      3.20 o
  -3   9   8      260.16      277.07     10.75 o
  -2   9   8      182.55      188.80     22.07 o
  -1   9   8        0.02        0.78      1.95 o
   0   9   8       14.31       11.57      3.41 o
   1   9   8        4.21        3.45      4.29 o
   2   9   8       72.67       73.59      5.65 o
  -3  10   8        8.74        4.13      2.52 o
  -2  10   8        1.18       -3.52      2.35 o
  -1  10   8       17.89       19.43      3.00 o
  -1 -13   9      259.37      264.80     29.20 o
   0 -13   9      182.09      184.93     20.96 o
   1 -13   9       90.37       89.74      8.03 o
   2 -13   9        2.20        1.10      2.37 o
   3 -13   9        9.80       -0.60      3.93 o
  -3 -12   9      209.28      188.39     13.56 o
  -2 -12   9       46.76       43.93      2.99 o
  -1 -12   9       64.57       65.46      3.05 o
   0 -12   9        2.25        0.47      3.70 o
   1 -12   9        0.71        1.16      3.24 o
   2 -12   9      247.09      257.70     10.82 o
   3 -12   9       58.30       56.19      3.76 o
   4 -12   9       50.95       42.80      3.56 o
  -4 -11   9       16.66       14.50      2.36 o
  -3 -11   9      158.14      166.25     16.06 o
  -2 -11   9       18.53       20.12      1.93 o
  -1 -11   9       12.16       12.65      1.60 o
   0 -11   9      870.90      929.11     79.83 o
   1 -11   9      638.26      630.40     17.19 o
   2 -11   9      132.30      134.99      5.45 o
   3 -11   9       10.53        5.41      1.73 o
   4 -11   9       28.62       26.95      2.94 o
   5 -11   9      391.73      395.10     21.64 o
  -5 -10   9       98.82       93.88      6.90 o
  -4 -10   9       16.34       15.73      2.74 o
  -3 -10   9       53.82       46.73      2.90 o
  -2 -10   9     1228.42     1172.86     29.92 o
  -1 -10   9       24.09       25.49      3.51 o
   0 -10   9        0.64        0.56      0.90 o
   1 -10   9      248.76      246.03      7.98 o
   2 -10   9        0.32       -1.30      2.09 o
   3 -10   9      374.08      396.05      9.16 o
   4 -10   9       82.94       81.92      3.14 o
   5 -10   9      226.92      227.71      9.44 o
   6 -10   9       37.05       37.18      5.92 o
  -6  -9   9       41.41       47.86      3.65 o
  -5  -9   9      234.20      238.55      9.37 o
  -4  -9   9        2.70        4.17      2.76 o
  -3  -9   9      283.10      272.38     10.52 o
  -2  -9   9      157.40      150.72      6.13 o
  -1  -9   9       25.43       30.98      3.79 o
   0  -9   9       29.89       34.25      2.77 o
   1  -9   9      966.87      997.43     26.68 o
   2  -9   9      653.50      638.45     13.62 o
   3  -9   9       14.12        9.50      1.18 o
   4  -9   9      118.24      114.04      9.69 o
   5  -9   9        4.74        6.16      2.64 o
   6  -9   9       21.13       23.68      5.77 o
   7  -9   9       53.26       62.77      4.32 o
  -6  -8   9       23.66       27.30      4.15 o
  -5  -8   9      132.46      143.52      7.18 o
  -4  -8   9       54.15       37.24      2.74 o
  -3  -8   9       73.87       62.63      3.18 o
  -2  -8   9      193.78      191.16      5.84 o
  -1  -8   9        9.06        9.75      1.23 o
   0  -8   9     1165.88     1156.20     26.54 o
   1  -8   9        0.01       -1.32      0.94 o
   2  -8   9       22.03       22.61      1.45 o
   3  -8   9       87.55       86.23      2.88 o
   4  -8   9      164.70      158.75      4.60 o
   5  -8   9      213.63      224.54      7.52 o
   6  -8   9       92.29       83.40      4.76 o
   7  -8   9        0.49        3.59      2.23 o
  -7  -7   9      100.49      103.71      5.44 o
  -6  -7   9       28.52       26.25      5.65 o
  -5  -7   9       28.29       26.53      3.51 o
  -4  -7   9      427.22      427.85      9.99 o
  -3  -7   9       34.68       34.54      1.74 o
  -2  -7   9      859.80      908.70     38.96 o
  -1  -7   9        0.28        1.10      0.48 o
   0  -7   9        0.08       -0.25      0.86 o
   1  -7   9       19.85       22.36      1.88 o
   2  -7   9       14.87       22.34      1.84 o
   3  -7   9      897.32      855.22     21.55 o
   4  -7   9       82.35       82.20      2.86 o
   5  -7   9        1.65        2.71      2.94 o
   6  -7   9       60.64       64.53      3.71 o
   7  -7   9      125.61      118.76      6.09 o
  -7  -6   9       66.30       70.27      3.48 o
  -6  -6   9      276.84      263.69      7.31 o
  -5  -6   9      800.82      795.78     17.75 o
  -4  -6   9        4.68        3.24      0.96 o
  -3  -6   9      169.03      158.03      3.29 o
  -2  -6   9        9.93        8.03      2.60 o
  -1  -6   9      962.72      982.64     14.87 o
   0  -6   9       15.94       16.93      0.79 o
   1  -6   9       82.79       69.54      1.14 o
   2  -6   9       80.44       68.59      2.80 o
   3  -6   9        0.05        4.00      1.16 o
   4  -6   9      243.50      267.50     10.23 o
   5  -6   9        0.06       -1.09      0.81 o
   6  -6   9      410.64      430.57     10.05 o
   7  -6   9       24.89       27.23      3.26 o
  -8  -5   9      294.95      277.35     11.60 o
  -7  -5   9      246.70      248.34      9.26 o
  -6  -5   9        3.68        0.34      1.65 o
  -5  -5   9       19.82       15.99      2.65 o
  -4  -5   9      266.79      274.82      6.38 o
  -3  -5   9      268.82      246.05      3.90 o
  -2  -5   9      569.43      572.01      8.26 o
  -1  -5   9      178.11      191.35      4.97 o
   0  -5   9        4.69        5.26      0.43 o
   1  -5   9      155.75      147.62      2.69 o
   2  -5   9      267.36      268.77      8.51 o
   3  -5   9        3.33        8.89      1.23 o
   4  -5   9     1438.69     1420.88     27.91 o
   5  -5   9      853.37      810.75     20.49 o
   6  -5   9       62.51       48.51      3.20 o
   7  -5   9      103.11      112.59      4.45 o
   8  -5   9       92.90       83.72      6.07 o
  -8  -4   9       22.20       22.97      2.76 o
  -7  -4   9        2.50       -0.32      1.70 o
  -6  -4   9        6.07        2.83      2.35 o
  -5  -4   9      814.69      847.30     29.99 o
  -4  -4   9      545.18      548.36     11.58 o
  -3  -4   9      393.83      390.45      7.34 o
  -2  -4   9      110.73      103.65      6.07 o
  -1  -4   9      350.56      400.54      6.29 o
   0  -4   9      393.24      364.04      5.21 o
   1  -4   9        0.23        2.53      0.46 o
   2  -4   9     1284.02     1336.57     19.76 o
   3  -4   9      476.14      477.90      7.85 o
   4  -4   9        5.54        6.17      1.01 o
   5  -4   9       11.77        5.79      1.38 o
   6  -4   9        2.79        1.53      1.44 o
   7  -4   9      119.63      123.35      4.77 o
   8  -4   9       66.42       52.96      3.62 o
  -8  -3   9       17.41       10.26      1.98 o
  -7  -3   9       64.38       60.67      2.84 o
  -6  -3   9       70.70       79.31      3.18 o
  -5  -3   9        5.88        6.29      1.35 o
  -4  -3   9      232.38      236.14      5.56 o
  -3  -3   9     1555.15     1521.24     31.95 o
  -2  -3   9     1092.25     1119.43     16.75 o
  -1  -3   9      269.71      248.65      4.39 o
   0  -3   9       53.98       62.47      1.43 o
   1  -3   9       84.07       92.87      1.92 o
   2  -3   9       12.78       12.05      1.40 o
   3  -3   9      219.18      208.01      3.44 o
   4  -3   9        0.95        1.67      0.85 o
   5  -3   9      449.86      488.00     13.04 o
   6  -3   9       75.56       79.56      3.62 o
   7  -3   9        9.56       13.81      4.00 o
   8  -3   9        0.25       -1.53      1.78 o
  -8  -2   9       40.05       45.30      2.89 o
  -7  -2   9        0.02       -0.02      2.03 o
  -6  -2   9       45.09       41.39      2.30 o
  -5  -2   9       57.68       60.15      2.84 o
  -4  -2   9     1942.36     1881.46     36.26 o
  -3  -2   9      511.58      492.41      8.82 o
  -2  -2   9      185.12      167.35      3.15 o
  -1  -2   9       14.67       14.63      0.73 o
   0  -2   9      385.91      390.08      6.38 o
   1  -2   9     1683.37     1574.52     23.21 o
   2  -2   9      408.27      421.46     25.02 o
   3  -2   9      262.78      265.18      4.32 o
   4  -2   9      131.80      126.49      2.64 o
   5  -2   9       14.60       14.65      1.77 o
   6  -2   9        0.07       -0.50      1.27 o
   7  -2   9       80.04       69.98      4.02 o
  -8  -1   9       63.61       67.21      3.43 o
  -7  -1   9        1.81       -0.50      3.40 o
  -6  -1   9       97.34       96.62      3.39 o
  -5  -1   9      280.62      287.58      6.71 o
  -4  -1   9       26.64       27.09      1.06 o
  -3  -1   9      109.32      101.54      2.56 o
  -2  -1   9      263.03      270.17      5.30 o
  -1  -1   9     1184.40     1105.48     19.30 o
   0  -1   9      599.14      619.01     12.18 o
   1  -1   9     1033.50      971.70     14.64 o
   2  -1   9      337.98      361.30     11.46 o
   3  -1   9     1204.24     1184.10     21.63 o
   4  -1   9       34.76       29.47      1.41 o
   5  -1   9      156.61      147.11      5.15 o
   6  -1   9        0.46       -0.17      1.62 o
   7  -1   9       36.67       37.96      3.07 o
  -8   0   9       34.81       30.67      2.46 o
  -7   0   9        9.26       10.59      1.66 o
  -6   0   9      541.12      528.37     11.68 o
  -5   0   9      105.02      113.76      5.85 o
  -4   0   9      561.16      602.85     10.41 o
  -3   0   9      383.87      398.96      7.30 o
  -2   0   9      710.85      710.27     11.46 o
  -1   0   9        9.59       10.53      0.87 o
   0   0   9       16.34       15.73      0.96 o
   1   0   9      403.90      371.61      6.78 o
   2   0   9      244.88      226.98      4.07 o
   3   0   9     3166.53     3072.68     49.52 o
   4   0   9       18.82       20.49      3.14 o
   5   0   9       46.56       51.04      2.41 o
   6   0   9      108.40      105.77      4.74 o
   7   0   9       90.94       92.73      5.50 o
  -8   1   9        1.67       -0.72      1.55 o
  -7   1   9      370.88      386.44     15.88 o
  -6   1   9      170.89      171.00      4.97 o
  -5   1   9        0.28        0.29      0.47 o
  -4   1   9      502.73      520.34     11.06 o
  -3   1   9        3.67        4.87      0.99 o
  -2   1   9       81.09       78.13      2.53 o
  -1   1   9      111.56       97.64      2.81 o
   0   1   9      363.22      340.84      6.49 o
   1   1   9     1249.89     1290.17     21.75 o
   2   1   9      856.91      827.23     12.99 o
   3   1   9      891.50      876.15     17.15 o
   4   1   9       71.27       69.26      3.95 o
   5   1   9       30.78       34.24      2.23 o
   6   1   9      138.50      134.42      6.20 o
   7   1   9        8.77        3.64      2.04 o
  -8   2   9      644.99      689.36     18.99 o
  -7   2   9        1.93        2.31      1.55 o
  -6   2   9      240.23      233.41      6.03 o
  -5   2   9      113.50      107.14      3.32 o
  -4   2   9        6.41        8.83      1.35 o
  -3   2   9      450.16      403.91      9.19 o
  -2   2   9        7.62        5.17      1.57 o
  -1   2   9     1168.41     1169.21     22.75 o
   0   2   9       88.01       93.71      3.19 o
   1   2   9      214.89      231.55      8.20 o
   2   2   9      159.31      159.34      3.79 o
   3   2   9      682.36      671.51     17.07 o
   4   2   9      238.94      266.93      8.88 o
   5   2   9       69.81       69.44      4.03 o
   6   2   9       60.73       58.46      4.23 o
  -8   3   9       27.42       24.38      2.42 o
  -7   3   9       25.90       20.57      6.05 o
  -6   3   9       62.94       64.15      2.97 o
  -5   3   9      202.32      199.84      5.46 o
  -4   3   9      399.53      385.41      8.57 o
  -3   3   9       27.59       32.09      1.89 o
  -2   3   9        4.39        1.35      1.03 o
  -1   3   9      452.09      431.14      9.56 o
   0   3   9        1.96        4.74      1.10 o
   1   3   9     2028.52     1963.43     58.96 o
   2   3   9       38.29       36.19      1.94 o
   3   3   9       61.25       58.35      3.08 o
   4   3   9       15.57       11.65      2.05 o
   5   3   9       69.53       70.47      4.26 o
   6   3   9       65.22       66.18      4.36 o
  -8   4   9      205.20      195.86      6.97 o
  -7   4   9      106.87      109.70      4.57 o
  -6   4   9       82.45       78.61      3.88 o
  -5   4   9       23.35       24.30      1.95 o
  -4   4   9       66.17       61.49      2.62 o
  -3   4   9       15.77       15.79      1.57 o
  -2   4   9      550.45      541.18     17.71 o
  -1   4   9      686.21      653.57     23.92 o
   0   4   9     2770.72     2638.91     50.31 o
   1   4   9      312.67      261.84      7.59 o
   2   4   9       37.98       32.11      2.10 o
   3   4   9      174.44      204.66      6.90 o
   4   4   9       31.70       31.92      3.42 o
   5   4   9      569.05      580.26     20.58 o
  -7   5   9       33.17       35.18      3.83 o
  -6   5   9        2.73        3.12      2.47 o
  -5   5   9      521.50      556.22     17.93 o
  -4   5   9      225.64      233.49      6.21 o
  -3   5   9        4.13        2.35      1.31 o
  -2   5   9       14.57       15.50      2.21 o
  -1   5   9      100.26      100.71      3.49 o
   0   5   9      115.77      116.04      4.57 o
   1   5   9      186.67      173.60      7.54 o
   2   5   9       22.27       18.71      2.99 o
   3   5   9      592.17      570.60     20.48 o
   4   5   9       42.20       43.92      3.46 o
   5   5   9       98.90      104.81      5.86 o
  -7   6   9      133.08      146.07      8.17 o
  -6   6   9      425.43      424.73     40.02 o
  -5   6   9      231.99      257.88      8.59 o
  -4   6   9       61.60       58.32      2.79 o
  -3   6   9      390.70      391.14     11.22 o
  -2   6   9      149.97      145.96     10.24 o
  -1   6   9      855.51      880.48     22.45 o
   0   6   9        7.26        9.37      4.29 o
   1   6   9       56.33       51.37      3.36 o
   2   6   9        5.72        4.28      2.13 o
   3   6   9       74.47       84.13      4.84 o
   4   6   9      186.68      186.78      8.55 o
  -6   7   9        8.47        3.40      2.32 o
  -5   7   9       47.47       48.18      6.65 o
  -4   7   9       66.39       59.90      6.85 o
  -3   7   9      704.02      706.34     25.48 o
  -2   7   9      253.16      304.82     12.71 o
  -1   7   9       39.33       33.97      2.88 o
   0   7   9       30.87       25.91      2.95 o
   1   7   9        6.50        3.99      2.07 o
   2   7   9      168.04      149.11      7.40 o
   3   7   9       12.33       22.00      3.50 o
  -5   8   9      515.34      511.70     17.99 o
  -4   8   9      197.07      181.71     14.50 o
  -3   8   9       18.44       17.55      2.63 o
  -2   8   9       16.41       17.38      3.23 o
  -1   8   9       44.67       53.66      7.16 o
   0   8   9      117.74      116.32      6.12 o
   1   8   9      450.47      495.92     19.16 o
   2   8   9       98.63       98.14      5.68 o
  -4   9   9       36.64       34.13      3.59 o
  -3   9   9       72.30       65.19      4.47 o
  -2   9   9       50.26       51.61      4.39 o
  -1   9   9      860.50      930.08     31.62 o
   0   9   9      131.96      142.36      9.23 o
   0 -13  10      353.32      378.72     23.34 o
   1 -13  10      253.73      243.09     10.06 o
   2 -13  10       19.70       27.35      5.31 o
  -2 -12  10       17.70       17.60      2.70 o
  -1 -12  10      147.99      136.68      6.56 o
   0 -12  10       49.47       42.32      5.02 o
   1 -12  10       25.55       28.13      3.24 o
   2 -12  10       32.15       23.75      2.88 o
   3 -12  10      657.72      652.90     23.49 o
   4 -12  10       61.92       53.23      5.92 o
  -4 -11  10      167.49      160.36     14.57 o
  -3 -11  10      168.94      155.88      6.69 o
  -2 -11  10        8.61       11.04      4.86 o
  -1 -11  10       44.24       43.04      2.64 o
   0 -11  10       22.38       30.38      3.14 o
   1 -11  10      571.11      605.67     16.85 o
   2 -11  10      274.26      249.37      8.65 o
   3 -11  10       65.01       71.52      6.12 o
   4 -11  10      139.01      174.46     11.20 o
   5 -11  10        4.49        6.48      3.34 o
  -5 -10  10       59.27       56.84      3.84 o
  -4 -10  10      109.15      109.77      5.44 o
  -3 -10  10      424.85      453.82     15.55 o
  -2 -10  10       16.94       21.07      1.94 o
  -1 -10  10      665.80      655.56     23.36 o
   0 -10  10      153.34      136.14      8.18 o
   1 -10  10       11.55       10.38      1.99 o
   2 -10  10        1.65        1.87      1.66 o
   3 -10  10       15.46       11.48      2.29 o
   4 -10  10      574.57      605.35     16.61 o
   5 -10  10      229.11      237.92     19.14 o
   6 -10  10       33.39       31.76      4.47 o
  -5  -9  10       90.86       90.70      4.96 o
  -4  -9  10      140.77      147.81      6.31 o
  -3  -9  10        0.06        0.30      1.21 o
  -2  -9  10      133.15      136.71      4.92 o
  -1  -9  10      514.26      520.22     15.97 o
   0  -9  10      259.10      268.52      7.31 o
   1  -9  10       80.22       90.96      5.27 o
   2  -9  10      508.06      518.87     15.41 o
   3  -9  10       51.65       44.74      8.32 o
   4  -9  10      370.88      352.01      8.89 o
   5  -9  10      139.34      131.75     12.17 o
   6  -9  10      166.40      172.35      7.87 o
  -6  -8  10      131.04      143.45      7.01 o
  -5  -8  10       94.04       89.81      4.57 o
  -4  -8  10        6.28        4.13      1.50 o
  -3  -8  10       40.17       36.54      3.88 o
  -2  -8  10       70.21       64.45      2.88 o
  -1  -8  10      382.07      356.31     10.06 o
   0  -8  10       95.24       86.16      3.06 o
   1  -8  10       84.27       74.06      6.27 o
   2  -8  10       96.62       98.99      4.02 o
   3  -8  10       43.32       38.26      5.28 o
   4  -8  10       28.84       26.18      2.07 o
   5  -8  10       85.23       86.10      4.46 o
   6  -8  10      288.98      308.10     12.00 o
  -7  -7  10      130.33      133.24      6.54 o
  -6  -7  10       61.21       57.91      3.82 o
  -5  -7  10        0.22       -0.16      1.67 o
  -4  -7  10      180.05      181.56      8.32 o
  -3  -7  10     1408.70     1499.10     35.10 o
  -2  -7  10       58.73       58.84      2.72 o
  -1  -7  10      202.74      189.91      5.79 o
   0  -7  10      574.96      589.09     10.64 o
   1  -7  10       35.93       42.33      5.10 o
   2  -7  10      434.52      444.99     12.11 o
   3  -7  10      130.36      147.16      8.70 o
   4  -7  10      517.88      520.68     14.93 o
   5  -7  10        3.45        0.97      1.52 o
   6  -7  10       10.74       15.05      2.43 o
   7  -7  10      100.36       97.72      8.42 o
  -7  -6  10       38.03       50.52      3.43 o
  -6  -6  10       47.13       36.51      2.32 o
  -5  -6  10      119.64      109.27      3.94 o
  -4  -6  10       40.09       42.21      2.18 o
  -3  -6  10       14.20       12.13      3.35 o
  -2  -6  10       15.35       16.01      0.99 o
  -1  -6  10       50.54       58.59      1.49 o
   0  -6  10     2238.91     2117.20     49.49 o
   1  -6  10      383.87      344.35      5.59 o
   2  -6  10       66.52       70.93      6.72 o
   3  -6  10      620.61      569.05     15.63 o
   4  -6  10       10.60        6.17      1.87 o
   5  -6  10       73.03       72.16      5.33 o
   6  -6  10       49.03       48.75      3.64 o
   7  -6  10       95.91       88.35      5.45 o
  -7  -5  10       98.25       97.95      4.42 o
  -6  -5  10       97.04      105.43      3.77 o
  -5  -5  10        0.04       -1.87      1.53 o
  -4  -5  10      699.50      767.88     34.31 o
  -3  -5  10      186.34      193.94      7.84 o
  -2  -5  10     4409.77     4490.61    101.81 o
  -1  -5  10     1298.27     1261.97     21.66 o
   0  -5  10        5.74        5.52      0.47 o
   1  -5  10       33.32       29.18      1.60 o
   2  -5  10      115.27      121.88      2.74 o
   3  -5  10      198.86      210.94      4.20 o
   4  -5  10        1.80        0.42      1.19 o
   5  -5  10       58.69       65.13      2.98 o
   6  -5  10       37.81       32.60      2.31 o
   7  -5  10       83.89       85.96      3.67 o
  -8  -4  10       62.37       72.38      4.06 o
  -7  -4  10        1.27        1.91      2.64 o
  -6  -4  10      301.39      334.35      8.26 o
  -5  -4  10       89.14       87.71      3.53 o
  -4  -4  10      971.02      950.20     26.61 o
  -3  -4  10      806.14      841.96     21.74 o
  -2  -4  10       80.97       88.57      2.04 o
  -1  -4  10       93.69       82.53      6.79 o
   0  -4  10       49.67       64.56      1.56 o
   1  -4  10      405.02      367.39      6.03 o
   2  -4  10       56.60       47.28      1.31 o
   3  -4  10      160.39      163.26      3.49 o
   4  -4  10       26.76       24.89      1.41 o
   5  -4  10       59.66       62.92      2.93 o
   6  -4  10        1.49       -1.11      1.61 o
   7  -4  10      144.56      158.39     15.13 o
  -8  -3  10      176.23      153.81      5.96 o
  -7  -3  10      331.99      364.89     11.14 o
  -6  -3  10      235.20      230.69      7.03 o
  -5  -3  10        0.46        0.57      1.16 o
  -4  -3  10      486.55      502.15     10.78 o
  -3  -3  10       62.96       68.48      1.83 o
  -2  -3  10      111.40      112.12      2.45 o
  -1  -3  10      678.60      673.24     11.84 o
   0  -3  10      388.65      356.00      5.94 o
   1  -3  10       18.80       17.61      2.03 o
   2  -3  10       86.30       93.22      2.05 o
   3  -3  10       28.01       30.06      1.25 o
   4  -3  10      890.21      991.63     20.55 o
   5  -3  10       24.14       23.09      1.95 o
   6  -3  10      379.01      405.81     11.89 o
   7  -3  10        1.42        0.26      1.62 o
  -8  -2  10      114.18      104.52      4.64 o
  -7  -2  10        1.13        0.32      1.59 o
  -6  -2  10       39.09       35.17      2.23 o
  -5  -2  10       55.37       53.19      4.89 o
  -4  -2  10       60.28       59.84      3.61 o
  -3  -2  10      670.60      678.68     12.06 o
  -2  -2  10      189.62      191.12      3.61 o
  -1  -2  10       39.78       41.65      1.31 o
   0  -2  10       84.92       77.83      4.99 o
   1  -2  10     1130.69     1064.10     16.33 o
   2  -2  10      941.69      938.59     14.39 o
   3  -2  10      421.45      392.03      6.84 o
   4  -2  10      100.35      101.80      3.13 o
   5  -2  10       44.23       41.81      2.50 o
   6  -2  10       19.06       19.19      2.19 o
   7  -2  10        2.74        8.76      2.40 o
  -8  -1  10        1.27        3.58      1.66 o
  -7  -1  10      171.19      164.98      5.26 o
  -6  -1  10      916.65      931.32     19.98 o
  -5  -1  10        3.69        2.14      1.28 o
  -4  -1  10       80.35       86.43      2.31 o
  -3  -1  10       41.41       41.82      2.58 o
  -2  -1  10      259.86      257.79      4.55 o
  -1  -1  10       47.34       34.07      1.21 o
   0  -1  10      225.15      238.65      4.30 o
   1  -1  10     2451.95     2338.81     38.16 o
   2  -1  10      160.31      179.92      3.56 o
   3  -1  10        6.05        6.30      1.09 o
   4  -1  10      473.92      494.88      9.69 o
   5  -1  10       40.23       44.96      2.97 o
   6  -1  10        0.08        1.53      1.71 o
   7  -1  10       37.18       33.98      3.44 o
  -8   0  10      253.19      250.13      8.46 o
  -7   0  10       72.17       75.31      3.46 o
  -6   0  10       10.55        7.70      1.59 o
  -5   0  10      191.69      200.70      5.26 o
  -4   0  10      263.74      261.08      5.26 o
  -3   0  10      653.82      644.60     11.59 o
  -2   0  10        0.83       -1.23      1.14 o
  -1   0  10       21.41       30.02      1.19 o
   0   0  10      122.16      124.24      2.60 o
   1   0  10       60.23       53.14      1.74 o
   2   0  10       82.01       75.44      1.98 o
   3   0  10      189.09      192.20      4.25 o
   4   0  10      925.30      897.18     18.99 o
   5   0  10      154.13      158.98      5.82 o
   6   0  10        0.32        5.02      1.86 o
   7   0  10        2.71       -0.09      2.67 o
  -8   1  10        2.41        4.76      9.05 o
  -7   1  10       57.96       46.60      2.77 o
  -6   1  10      106.53      112.56      4.34 o
  -5   1  10      476.94      472.70     10.54 o
  -4   1  10      506.30      497.09      9.16 o
  -3   1  10       43.61       48.73      5.75 o
  -2   1  10        8.80        9.13      1.16 o
  -1   1  10      463.30      461.03     10.04 o
   0   1  10      342.36      324.84      7.95 o
   1   1  10     1128.31     1089.54     21.61 o
   2   1  10     1797.72     1790.77     34.62 o
   3   1  10      193.04      190.53      4.94 o
   4   1  10       16.31       12.40      1.74 o
   5   1  10        2.82        0.17      1.88 o
   6   1  10       41.12       43.49      3.53 o
  -8   2  10       94.21       81.09      4.09 o
  -7   2  10      222.59      227.97      8.45 o
  -6   2  10       63.45       61.30      2.88 o
  -5   2  10       12.07       17.58      3.71 o
  -4   2  10        5.00        3.28      1.36 o
  -3   2  10      873.74      829.41     17.07 o
  -2   2  10     1145.38     1071.58     21.44 o
  -1   2  10      301.18      275.34      6.39 o
   0   2  10      218.88      224.45      5.47 o
   1   2  10      274.12      271.70      6.57 o
   2   2  10       34.37       29.16      1.75 o
   3   2  10       68.63       70.74      3.40 o
   4   2  10       39.34       34.60      4.39 o
   5   2  10      297.41      338.27     12.56 o
   6   2  10       35.81       40.39      3.63 o
  -8   3  10       11.02        7.62      2.77 o
  -7   3  10       60.29       63.04      3.63 o
  -6   3  10        0.13        2.21      1.47 o
  -5   3  10      176.00      175.77      5.10 o
  -4   3  10      731.99      769.85     31.01 o
  -3   3  10      130.58      152.87      5.32 o
  -2   3  10      264.78      252.30      6.23 o
  -1   3  10      819.28      752.94     15.63 o
   0   3  10        0.78       -1.55      1.19 o
   1   3  10      264.16      251.10      6.00 o
   2   3  10       13.01       15.00      1.87 o
   3   3  10       74.54       75.02      3.62 o
   4   3  10      205.31      204.40      7.35 o
   5   3  10       13.79        5.35      3.74 o
  -7   4  10      209.30      191.35      6.73 o
  -6   4  10      230.01      240.83     27.59 o
  -5   4  10        0.57        3.05      1.70 o
  -4   4  10       22.33       21.08      3.16 o
  -3   4  10      212.49      190.81      5.19 o
  -2   4  10       10.60        3.98      1.49 o
  -1   4  10      549.85      524.99     11.56 o
   0   4  10      115.93      112.00      3.79 o
   1   4  10      243.98      226.94     11.96 o
   2   4  10       24.79       27.63      2.46 o
   3   4  10        3.11        2.10      2.05 o
   4   4  10        0.09       -0.54      2.82 o
   5   4  10       77.07       66.64      9.22 o
  -7   5  10       10.06        7.47      2.23 o
  -6   5  10      287.48      268.79      8.71 o
  -5   5  10       44.23       43.18      4.09 o
  -4   5  10       18.67       21.19      2.06 o
  -3   5  10      255.96      277.38      7.08 o
  -2   5  10       81.05       80.05      4.49 o
  -1   5  10       88.31       94.60      8.28 o
   0   5  10        0.02        2.79      1.69 o
   1   5  10        0.20       -0.07      3.07 o
   2   5  10       22.74       23.26      2.48 o
   3   5  10        0.03        0.83      1.86 o
   4   5  10       75.02       86.73      5.39 o
  -6   6  10      199.57      233.37     18.13 o
  -5   6  10      214.89      227.34     14.04 o
  -4   6  10       61.88       57.87      3.47 o
  -3   6  10      114.22      112.25      6.89 o
  -2   6  10       38.56       45.06      3.58 o
  -1   6  10        0.58       -0.42      1.80 o
   0   6  10      362.25      379.55     11.68 o
   1   6  10        3.78        2.76      1.95 o
   2   6  10       49.69       51.06      3.82 o
   3   6  10      102.65      117.67      4.99 o
  -5   7  10       27.39       26.53      5.71 o
  -4   7  10        4.41        5.23      2.35 o
  -3   7  10       21.04       18.76      3.41 o
  -2   7  10       91.60       80.66      4.68 o
  -1   7  10      178.72      185.61      7.99 o
   0   7  10       72.10       91.01      5.34 o
   1   7  10      136.85      142.63     10.36 o
   2   7  10       33.85       40.02      3.78 o
  -4   8  10      119.08      113.58      5.97 o
  -3   8  10      155.39      157.26      7.18 o
  -2   8  10       40.74       40.80      3.70 o
  -1   8  10       31.94       24.64      3.75 o
   0   8  10        0.05       -1.12      2.43 o
   1   8  10      257.12      295.45     11.54 o
  -1 -12  11      104.89      115.47      8.92 o
   0 -12  11      135.44      119.67      8.47 o
   1 -12  11      151.76      151.40      9.76 o
   2 -12  11       45.94       54.61      4.14 o
   3 -12  11       21.16       21.35      4.69 o
  -3 -11  11      106.50      109.88      5.42 o
  -2 -11  11       24.15       31.38      2.72 o
  -1 -11  11        0.01        0.50      2.71 o
   0 -11  11      115.83      123.94      8.42 o
   1 -11  11       96.04       98.31      6.95 o
   2 -11  11      204.48      221.63     12.63 o
   3 -11  11      162.32      166.75     10.48 o
  -4 -10  11      123.58      126.81      7.62 o
  -3 -10  11      168.69      158.09      6.86 o
  -2 -10  11      203.73      247.37     14.84 o
  -1 -10  11      432.74      458.88     12.65 o
   0 -10  11      109.99      107.67      6.70 o
   1 -10  11       40.00       31.76      3.64 o
   2 -10  11       40.26       40.27      3.74 o
   3 -10  11       15.04       11.88      2.04 o
   4 -10  11       51.23       45.34      6.08 o
   5 -10  11      109.00       94.74     14.62 o
  -5  -9  11        2.11        0.64      2.57 o
  -4  -9  11       51.68       48.00      3.37 o
  -3  -9  11      109.77      117.39      4.90 o
  -2  -9  11       35.84       30.74      3.25 o
  -1  -9  11       45.93       40.44      2.74 o
   0  -9  11        4.40        8.76      3.16 o
   1  -9  11      337.45      359.28     15.38 o
   2  -9  11       40.14       39.70      2.07 o
   3  -9  11       45.21       47.54      5.29 o
   4  -9  11        2.38        2.79      2.05 o
   5  -9  11       33.32       32.15      3.32 o
   6  -9  11       58.62       44.22      5.89 o
  -6  -8  11       28.59       29.25      2.87 o
  -5  -8  11      262.95      246.99     10.02 o
  -4  -8  11       47.38       42.90      3.04 o
  -3  -8  11       20.55       21.89      4.12 o
  -2  -8  11      292.73      292.80      9.34 o
  -1  -8  11      173.07      177.64      5.60 o
   0  -8  11      624.60      627.57     13.42 o
   1  -8  11      359.81      352.61     10.16 o
   2  -8  11      285.70      277.37      8.47 o
   3  -8  11       54.70       51.04      3.16 o
   4  -8  11       48.35       52.13      4.05 o
   5  -8  11      258.66      264.39     23.97 o
   6  -8  11       39.44       39.99      6.29 o
  -6  -7  11       22.42       17.02      2.36 o
  -5  -7  11      183.14      183.53      7.86 o
  -4  -7  11      128.35      133.86      5.26 o
  -3  -7  11        4.25        4.75      1.44 o
  -2  -7  11      511.28      504.71     43.85 o
  -1  -7  11      133.59      125.26      3.53 o
   0  -7  11     1147.14     1165.78     39.75 o
   1  -7  11       30.23       20.38      5.81 o
   2  -7  11      322.38      368.76     20.73 o
   3  -7  11       69.00       83.00      3.62 o
   4  -7  11      119.93      121.25      8.11 o
   5  -7  11       62.85       60.76      3.96 o
   6  -7  11        9.25        8.58      2.71 o
  -7  -6  11        4.06        3.54      2.29 o
  -6  -6  11      475.99      546.41     62.87 o
  -5  -6  11       19.29       24.53      2.58 o
  -4  -6  11      293.17      272.63      8.58 o
  -3  -6  11       28.61       31.22      2.45 o
  -2  -6  11       38.64       31.32      4.40 o
  -1  -6  11       73.36       69.53      2.40 o
   0  -6  11      161.78      179.73      4.62 o
   1  -6  11      310.34      317.41      6.07 o
   2  -6  11       70.14       58.40      1.85 o
   3  -6  11       62.87       50.93      2.71 o
   4  -6  11        0.03        0.24      1.45 o
   5  -6  11       11.33        6.96      2.87 o
   6  -6  11      454.60      484.89     17.36 o
  -7  -5  11      165.41      160.90     11.23 o
  -6  -5  11       11.47       11.40      2.42 o
  -5  -5  11        4.90        2.36      1.46 o
  -4  -5  11      100.87      106.87      4.79 o
  -3  -5  11      120.78      126.59      3.79 o
  -2  -5  11     1011.98     1030.12     18.18 o
  -1  -5  11      538.88      550.26     11.93 o
   0  -5  11        2.23        1.94      1.49 o
   1  -5  11      195.74      198.04      6.32 o
   2  -5  11      263.59      289.13      9.82 o
   3  -5  11      404.59      400.47      8.86 o
   4  -5  11      336.40      343.87      8.22 o
   5  -5  11        0.75        1.44      1.19 o
   6  -5  11       23.02       21.86      2.16 o
  -7  -4  11       28.68       34.07      2.87 o
  -6  -4  11       34.74       38.65      2.78 o
  -5  -4  11      896.59      935.19     19.60 o
  -4  -4  11      128.65      136.79      3.98 o
  -3  -4  11      809.48      806.04     31.19 o
  -2  -4  11      133.34      129.56      3.27 o
  -1  -4  11        8.47        8.08      0.69 o
   0  -4  11      128.28      125.25      2.84 o
   1  -4  11        8.01       12.96      0.89 o
   2  -4  11     1858.41     1902.91     63.15 o
   3  -4  11       52.45       45.42      4.80 o
   4  -4  11      303.33      291.89      9.92 o
   5  -4  11      114.27      107.29      4.59 o
   6  -4  11       36.49       35.61      2.65 o
   7  -4  11        6.00        8.18      2.21 o
  -7  -3  11      320.22      310.46     10.04 o
  -6  -3  11       58.97       59.79      6.63 o
  -5  -3  11      161.13      156.42      6.50 o
  -4  -3  11      758.87      761.49     15.82 o
  -3  -3  11       55.87       62.97      1.96 o
  -2  -3  11       70.03       69.87      1.93 o
  -1  -3  11      546.41      514.67      8.44 o
   0  -3  11      302.67      315.88      5.35 o
   1  -3  11        0.64        0.60      1.45 o
   2  -3  11       52.78       52.23      1.70 o
   3  -3  11       41.51       35.35      1.74 o
   4  -3  11        0.06        0.71      0.99 o
   5  -3  11        3.71        3.14      1.37 o
   6  -3  11       60.51       61.47      3.76 o
  -8  -2  11      186.74      185.22      9.88 o
  -7  -2  11       24.05       17.98      3.15 o
  -6  -2  11      342.49      382.56     15.07 o
  -5  -2  11      251.99      248.88      6.50 o
  -4  -2  11     1407.35     1382.29     27.13 o
  -3  -2  11     1146.62     1101.37     18.83 o
  -2  -2  11       26.74       26.60      1.16 o
  -1  -2  11     1176.79     1223.15     26.83 o
   0  -2  11      391.85      369.78      6.46 o
   1  -2  11      131.30      125.00      2.62 o
   2  -2  11      362.39      357.66      7.03 o
   3  -2  11      988.42     1015.15     25.56 o
   4  -2  11      116.28      105.64      3.40 o
   5  -2  11       17.76       14.65      1.91 o
   6  -2  11      180.03      166.27      7.38 o
  -8  -1  11       23.47       25.14      3.08 o
  -7  -1  11      197.89      198.83      6.92 o
  -6  -1  11      564.02      567.40     13.39 o
  -5  -1  11      638.44      679.47     18.19 o
  -4  -1  11       18.06       19.62      1.22 o
  -3  -1  11        2.34        2.04      1.88 o
  -2  -1  11      143.73      140.82      5.59 o
  -1  -1  11       84.56       85.51      2.13 o
   0  -1  11      194.39      164.03      9.64 o
   1  -1  11      566.05      547.94      9.22 o
   2  -1  11      576.62      594.28     10.65 o
   3  -1  11      595.91      582.67     11.46 o
   4  -1  11      797.32      768.18     14.67 o
   5  -1  11       27.84       26.30      2.55 o
   6  -1  11      215.54      223.28      9.38 o
  -8   0  11      122.87      118.56      5.18 o
  -7   0  11      105.51      101.06      4.41 o
  -6   0  11        0.45        0.54      1.45 o
  -5   0  11       37.82       37.66      3.91 o
  -4   0  11      223.56      216.05      4.79 o
  -3   0  11      218.36      206.10      4.40 o
  -2   0  11     1549.22     1403.90     23.70 o
  -1   0  11       11.50        7.15      0.89 o
   0   0  11        3.41        6.56      1.96 o
   1   0  11      287.29      289.08      6.11 o
   2   0  11      312.78      332.51      7.73 o
   3   0  11       61.38       54.58      2.11 o
   4   0  11       84.22       95.95      4.34 o
   5   0  11       60.98       56.37      3.60 o
   6   0  11       10.32       11.46      2.62 o
  -7   1  11       24.95       21.39      2.26 o
  -6   1  11       80.03       86.81      7.22 o
  -5   1  11       24.71       23.07      2.31 o
  -4   1  11      766.13      799.24     14.01 o
  -3   1  11      390.35      396.97     14.80 o
  -2   1  11      135.79      127.49      3.80 o
  -1   1  11       20.31       18.30      2.24 o
   0   1  11      247.38      236.62      5.71 o
   1   1  11      240.68      247.26      6.85 o
   2   1  11      267.65      250.15      6.45 o
   3   1  11       43.03       42.78      2.00 o
   4   1  11        3.82        2.04      1.87 o
   5   1  11      147.07      156.20      7.15 o
   6   1  11       19.73       23.63      5.11 o
  -7   2  11       83.64       87.52     12.35 o
  -6   2  11      213.95      226.38      8.51 o
  -5   2  11       12.17        5.59      2.34 o
  -4   2  11      204.15      187.59      5.27 o
  -3   2  11      276.46      279.11     11.95 o
  -2   2  11      136.68      158.16      4.42 o
  -1   2  11     1076.31     1060.15     43.31 o
   0   2  11      175.75      173.63      4.96 o
   1   2  11       24.24       25.70      4.39 o
   2   2  11        7.46        7.28      1.53 o
   3   2  11        0.94        1.23      1.54 o
   4   2  11      174.70      189.50      6.39 o
   5   2  11      273.57      299.42     12.13 o
  -7   3  11        4.15        3.23      2.25 o
  -6   3  11       10.67       11.19      2.10 o
  -5   3  11        7.87       10.65      1.76 o
  -4   3  11       12.28        7.28      1.82 o
  -3   3  11      545.89      530.31     11.70 o
  -2   3  11      108.82      101.85      3.44 o
  -1   3  11      163.75      135.07      4.80 o
   0   3  11      323.14      306.93      7.38 o
   1   3  11       10.97        7.30      2.14 o
   2   3  11       86.47       95.22      4.52 o
   3   3  11        0.65       -2.43      1.65 o
   4   3  11       16.11       18.98      3.14 o
   5   3  11       28.45       37.06      5.50 o
  -7   4  11      374.06      359.09     11.47 o
  -6   4  11       62.08       64.36      3.55 o
  -5   4  11       73.45       69.68      4.51 o
  -4   4  11        3.49        1.02      1.57 o
  -3   4  11       91.63       84.24      3.32 o
  -2   4  11      253.29      231.16      6.17 o
  -1   4  11        9.64       12.74      1.74 o
   0   4  11      545.26      549.73     20.89 o
   1   4  11      124.44      107.99      7.09 o
   2   4  11       14.96       15.20      2.53 o
   3   4  11       73.09       73.60      4.70 o
   4   4  11       47.93       58.95      7.95 o
  -6   5  11       14.57       11.28      2.79 o
  -5   5  11       11.52       13.63      2.37 o
  -4   5  11      128.14      122.57      4.69 o
  -3   5  11       13.59       12.90      1.93 o
  -2   5  11      717.90      728.57     16.84 o
  -1   5  11        6.17        6.88      1.92 o
   0   5  11        4.55        4.69      2.81 o
   1   5  11       31.08       31.84      2.98 o
   2   5  11       31.28       32.62      4.30 o
   3   5  11       30.15       33.94      3.98 o
  -5   6  11       60.93       61.96      4.39 o
  -4   6  11        0.07       -2.20      2.00 o
  -3   6  11       37.49       41.39      3.00 o
  -2   6  11       25.03       24.53      2.83 o
  -1   6  11      231.27      210.48     10.20 o
   0   6  11      125.85      133.82      8.21 o
   1   6  11      365.48      356.89     13.91 o
   2   6  11      118.57      126.44      7.77 o
  -4   7  11       23.35       15.07      2.79 o
  -3   7  11       88.43       79.56      4.71 o
  -2   7  11       97.46      110.86      5.91 o
  -1   7  11        4.05        1.23      2.20 o
   0   7  11      339.73      353.14     13.83 o
   1   7  11       75.77       72.74      5.27 o
   0 -12  12      101.26       87.13      7.75 o
   1 -12  12      102.83       96.49      7.79 o
   2 -12  12        0.21        3.57      3.14 o
  -2 -11  12       28.78       31.97      5.63 o
  -1 -11  12       89.69       82.21      7.19 o
   0 -11  12       21.95       21.69      4.13 o
   1 -11  12      436.41      431.08     21.83 o
   2 -11  12      110.02      119.46      8.27 o
   3 -11  12       16.19        8.76      3.22 o
  -4 -10  12       39.67       34.09      4.09 o
  -3 -10  12        2.66        4.10      1.59 o
  -2 -10  12      101.11       91.85      9.70 o
  -1 -10  12      421.01      422.32     21.23 o
   0 -10  12       45.54       42.28      4.56 o
   1 -10  12        4.58        6.48      2.91 o
   2 -10  12        4.90        2.04      3.33 o
   3 -10  12      239.58      254.65     21.95 o
   4 -10  12        4.01        6.96      3.65 o
  -5  -9  12        1.97        3.07      3.49 o
  -4  -9  12       69.14       68.57      4.13 o
  -3  -9  12       30.06       27.26      2.54 o
  -2  -9  12        0.37        2.16      1.07 o
  -1  -9  12       96.60       87.42      5.89 o
   0  -9  12        9.45       10.30      2.90 o
   1  -9  12      192.06      190.55      6.66 o
   2  -9  12        0.06       -2.36      1.57 o
   3  -9  12      214.69      206.65      6.96 o
   4  -9  12        0.48        3.04      2.09 o
   5  -9  12       26.48       27.21      4.34 o
  -5  -8  12       48.80       46.87     10.00 o
  -4  -8  12       46.01       46.90      3.54 o
  -3  -8  12       70.28       68.68      3.45 o
  -2  -8  12      109.49      112.73      6.78 o
  -1  -8  12        6.62       12.16      3.75 o
   0  -8  12      191.47      204.36      5.15 o
   1  -8  12      395.54      419.24     12.15 o
   2  -8  12      123.89      118.35     11.63 o
   3  -8  12        6.03        3.73      2.94 o
   4  -8  12        9.58        9.95      4.08 o
   5  -8  12       10.40       13.74      3.14 o
  -6  -7  12       13.19       13.75      2.38 o
  -5  -7  12        0.51        2.07      4.75 o
  -4  -7  12      138.35      143.35      5.59 o
  -3  -7  12      443.41      466.74     21.95 o
  -2  -7  12       34.32       30.06      2.01 o
  -1  -7  12      507.02      527.05     35.07 o
   0  -7  12      624.74      614.83     13.09 o
   1  -7  12      405.80      377.29     23.51 o
   2  -7  12       72.37       66.58      4.69 o
   3  -7  12       46.82       42.42      4.27 o
   4  -7  12      371.21      370.20     15.97 o
   5  -7  12       23.24       14.37      3.63 o
   6  -7  12        7.09        5.71      4.85 o
  -6  -6  12       48.50       56.49      4.25 o
  -5  -6  12      941.74     1034.48     34.16 o
  -4  -6  12        8.28       11.22      1.76 o
  -3  -6  12       14.60       16.10      7.18 o
  -2  -6  12       11.14       13.04      1.28 o
  -1  -6  12       14.14       12.35      1.21 o
   0  -6  12       57.85       63.70      2.16 o
   1  -6  12      141.91      157.05      6.19 o
   2  -6  12       73.77       82.39      2.63 o
   3  -6  12        8.58       11.73      5.35 o
   4  -6  12        3.76       -0.67      2.29 o
   5  -6  12       14.19        9.21      4.42 o
   6  -6  12       39.87       35.08      6.03 o
  -7  -5  12      239.20      242.41     14.94 o
  -6  -5  12      356.72      394.11     14.21 o
  -5  -5  12        1.35        4.15      1.98 o
  -4  -5  12        0.78       -2.37      1.58 o
  -3  -5  12        1.68        3.56      2.43 o
  -2  -5  12        0.29        0.51      1.49 o
  -1  -5  12      114.94      105.59      3.26 o
   0  -5  12       40.52       39.12      2.38 o
   1  -5  12       42.09       42.47      1.87 o
   2  -5  12        0.73        0.80      0.80 o
   3  -5  12      167.07      162.54      7.46 o
   4  -5  12      509.66      496.18     13.97 o
   5  -5  12      434.67      452.80     16.10 o
   6  -5  12        1.69       -1.44      2.96 o
  -7  -4  12      214.50      191.75      7.27 o
  -6  -4  12      170.77      163.40      5.78 o
  -5  -4  12        1.33        2.97      1.67 o
  -4  -4  12      107.48      103.04      6.06 o
  -3  -4  12      231.96      254.25     13.64 o
  -2  -4  12        1.64        1.80      1.27 o
  -1  -4  12        0.92        2.29      0.84 o
   0  -4  12        5.02        3.98      1.12 o
   1  -4  12      155.38      157.92      5.61 o
   2  -4  12       50.91       61.06      5.51 o
   3  -4  12      388.50      400.62     10.71 o
   4  -4  12        0.07       -0.60      1.03 o
   5  -4  12      150.71      142.02      6.16 o
   6  -4  12       81.83       67.99      4.11 o
  -7  -3  12       41.31       44.36      3.36 o
  -6  -3  12      183.28      175.84      6.44 o
  -5  -3  12      299.20      301.49      7.75 o
  -4  -3  12       40.06       38.33      2.17 o
  -3  -3  12      347.50      347.77      7.17 o
  -2  -3  12       54.30       57.94      1.95 o
  -1  -3  12      202.86      186.44      4.26 o
   0  -3  12      141.67      132.93      3.23 o
   1  -3  12       51.32       62.39      2.37 o
   2  -3  12      396.41      365.02      8.34 o
   3  -3  12       21.80       20.75      1.52 o
   4  -3  12      330.26      316.90     10.18 o
   5  -3  12       17.37       21.44      2.31 o
   6  -3  12        5.41        2.46      2.02 o
  -7  -2  12       49.21       44.39      3.15 o
  -6  -2  12        3.65        3.63      1.62 o
  -5  -2  12      153.19      147.68      4.68 o
  -4  -2  12      143.83      136.28      4.09 o
  -3  -2  12      204.93      200.68      7.33 o
  -2  -2  12      102.61      107.66      2.89 o
  -1  -2  12     1346.49     1241.17     21.58 o
   0  -2  12      184.76      155.76      3.82 o
   1  -2  12        2.02        1.69      1.01 o
   2  -2  12      623.48      607.28     13.03 o
   3  -2  12       30.96       30.95      4.22 o
   4  -2  12      291.16      292.12      9.46 o
   5  -2  12        6.58        4.27      1.94 o
   6  -2  12       31.27       24.81      3.12 o
  -7  -1  12       22.98       18.34      2.21 o
  -6  -1  12       11.38       12.14      2.19 o
  -5  -1  12       97.90       96.18      9.80 o
  -4  -1  12      226.51      215.67      5.73 o
  -3  -1  12        1.09        0.42      0.94 o
  -2  -1  12       13.07       11.74      1.08 o
  -1  -1  12       61.67       53.96      2.98 o
   0  -1  12      688.87      707.45     30.96 o
   1  -1  12       47.56       56.03      2.05 o
   2  -1  12       45.14       50.29      2.27 o
   3  -1  12       30.47       31.94      1.93 o
   4  -1  12       16.22       13.08      1.93 o
   5  -1  12       27.38       26.20      2.17 o
   6  -1  12        7.62        6.48      2.82 o
  -7   0  12        3.00        9.18      2.64 o
  -6   0  12        4.20        4.86      1.66 o
  -5   0  12       14.06       13.78      2.34 o
  -4   0  12      197.50      199.98      5.50 o
  -3   0  12       99.15      101.00      2.80 o
  -2   0  12     1063.47     1033.74     18.02 o
  -1   0  12      598.64      572.46     10.74 o
   0   0  12      327.56      335.34      6.91 o
   1   0  12      171.56      162.19      3.90 o
   2   0  12       57.47       61.58      3.93 o
   3   0  12      326.96      328.37     10.94 o
   4   0  12       10.79       14.79      2.20 o
   5   0  12       56.26       55.40      3.85 o
  -7   1  12       71.85       66.46      4.86 o
  -6   1  12       83.09       84.19      3.85 o
  -5   1  12      739.00      735.61     17.31 o
  -4   1  12        5.41        6.04      2.89 o
  -3   1  12      994.00      939.78     19.65 o
  -2   1  12       30.24       34.80      2.27 o
  -1   1  12      204.97      214.91      7.13 o
   0   1  12       74.71       76.25      5.05 o
   1   1  12       57.87       58.99      4.08 o
   2   1  12      242.33      251.73      6.73 o
   3   1  12        3.30        0.55      1.65 o
   4   1  12        4.47        3.14      1.86 o
   5   1  12        0.51        3.75      2.14 o
  -7   2  12      174.86      168.44      6.67 o
  -6   2  12       12.68       10.22      1.97 o
  -5   2  12      129.41      129.14      5.59 o
  -4   2  12       17.79       13.79      1.80 o
  -3   2  12       79.50       80.42      3.33 o
  -2   2  12      680.17      656.40     14.76 o
  -1   2  12      229.02      238.93      6.37 o
   0   2  12      223.56      214.47      5.78 o
   1   2  12       15.79       14.14      1.66 o
   2   2  12      123.21      127.34      9.48 o
   3   2  12        5.37        3.82      2.45 o
   4   2  12       56.81       55.68      3.85 o
  -6   3  12      170.38      167.76      8.53 o
  -5   3  12       28.94       19.66      2.24 o
  -4   3  12      325.78      340.49     13.36 o
  -3   3  12       91.27       74.68      3.33 o
  -2   3  12       46.61       40.75      2.39 o
  -1   3  12       37.65       26.65      1.97 o
   0   3  12       42.12       42.76      2.73 o
   1   3  12       50.16       45.02      2.52 o
   2   3  12       28.97       23.52      2.61 o
   3   3  12      109.82      112.99      6.08 o
   4   3  12        4.08        4.15      3.05 o
  -6   4  12      336.31      332.52     10.52 o
  -5   4  12       74.70       79.66      3.79 o
  -4   4  12      112.79      114.92      7.08 o
  -3   4  12      226.61      232.28     13.25 o
  -2   4  12       44.18       46.18      2.86 o
  -1   4  12      144.77      156.22      4.86 o
   0   4  12       15.02       13.66      4.57 o
   1   4  12       53.07       67.70      4.61 o
   2   4  12       11.13        8.47      2.32 o
   3   4  12       77.06       69.21      4.61 o
  -5   5  12       54.13       56.73      6.57 o
  -4   5  12       14.63       12.58      2.99 o
  -3   5  12      108.34      113.44      4.86 o
  -2   5  12        1.15       -0.31      1.99 o
  -1   5  12      215.95      209.72      7.16 o
   0   5  12       18.05       20.90      2.67 o
   1   5  12        0.27       -0.90      2.04 o
   2   5  12      100.81       99.56      5.79 o
  -4   6  12        0.42        0.22      2.97 o
  -3   6  12        7.83        4.70      2.85 o
  -2   6  12        0.26       -1.84      2.39 o
  -1   6  12        5.07        6.78      2.43 o
   0   6  12       90.01       88.25      5.39 o
   1   6  12       25.60       28.95      4.18 o
  -1 -11  13       71.75       77.11      6.97 o
   0 -11  13        0.08       -1.86      3.15 o
   1 -11  13       11.83       -0.17      2.91 o
   2 -11  13      155.29      171.31     11.35 o
  -3 -10  13        4.98        4.70      1.88 o
  -2 -10  13       63.55       79.22      7.38 o
  -1 -10  13      248.82      235.57     13.88 o
   0 -10  13      178.88      206.24     12.46 o
   1 -10  13      400.01      392.90     20.84 o
   2 -10  13       41.76       37.69      3.91 o
   3 -10  13       25.65       27.17      3.23 o
  -4  -9  13      114.76      112.40      5.68 o
  -3  -9  13       77.23       82.28      9.53 o
  -2  -9  13        7.91       10.71      2.90 o
  -1  -9  13       49.98       51.50      4.76 o
   0  -9  13       24.47       22.21      3.73 o
   1  -9  13      268.86      258.53     10.17 o
   2  -9  13       12.25       11.40      2.72 o
   3  -9  13      113.04      125.14      6.05 o
   4  -9  13       26.26       22.68      2.79 o
  -5  -8  13      202.38      205.98     12.45 o
  -4  -8  13      207.39      248.53     16.07 o
  -3  -8  13       17.10       16.27      2.01 o
  -2  -8  13      156.07      156.02     12.75 o
  -1  -8  13      202.10      198.35     23.40 o
   0  -8  13       50.19       51.40      3.31 o
   1  -8  13       43.90       35.57      2.68 o
   2  -8  13      251.73      241.36      8.21 o
   3  -8  13       53.38       46.25      3.45 o
   4  -8  13       42.19       49.92      5.47 o
   5  -8  13      224.11      250.53     14.60 o
  -5  -7  13        1.79        2.80      2.09 o
  -4  -7  13        4.85        4.02      1.72 o
  -3  -7  13      179.07      200.42     17.32 o
  -2  -7  13      152.41      153.55      5.72 o
  -1  -7  13      258.19      271.32      7.03 o
   0  -7  13       51.44       55.75      3.05 o
   1  -7  13      120.17      112.33      4.75 o
   2  -7  13      151.66      147.35      5.70 o
   3  -7  13       72.23       69.73      4.02 o
   4  -7  13      172.07      168.90     10.79 o
   5  -7  13      325.51      304.86     17.39 o
  -6  -6  13        6.97       11.72      3.19 o
  -5  -6  13      122.93      127.36     21.45 o
  -4  -6  13      217.75      208.80      8.56 o
  -3  -6  13        1.37        1.21      1.81 o
  -2  -6  13      103.00      101.74      3.85 o
  -1  -6  13       30.68       35.90      1.97 o
   0  -6  13        6.36        4.35      0.86 o
   1  -6  13      770.08      822.20     60.94 o
   2  -6  13      209.38      211.20      5.40 o
   3  -6  13      450.38      478.36     13.68 o
   4  -6  13        9.36       14.37      3.63 o
   5  -6  13       42.39       40.04      5.25 o
  -6  -5  13       11.60       17.13      3.97 o
  -5  -5  13       59.25       61.54      4.59 o
  -4  -5  13       27.02       25.73      2.36 o
  -3  -5  13      199.99      215.15     20.03 o
  -2  -5  13        6.78        8.80      1.80 o
  -1  -5  13      466.34      498.98     25.93 o
   0  -5  13      228.60      210.51      5.59 o
   1  -5  13       62.70       65.22      4.98 o
   2  -5  13       34.51       36.52      1.76 o
   3  -5  13        2.94        0.04      0.95 o
   4  -5  13        0.40       -0.50      0.85 o
   5  -5  13       77.37       75.34      7.21 o
  -6  -4  13       15.32       15.93      2.61 o
  -5  -4  13       33.81       36.42      5.03 o
  -4  -4  13       44.47       48.41      5.47 o
  -3  -4  13       41.43       39.79      2.06 o
  -2  -4  13      175.37      171.68      4.68 o
  -1  -4  13      165.80      175.60      4.81 o
   0  -4  13       32.67       31.52      3.71 o
   1  -4  13       48.19       38.68      2.03 o
   2  -4  13      105.78      126.90      3.77 o
   3  -4  13      157.79      177.61      4.84 o
   4  -4  13      119.82      118.67      5.22 o
   5  -4  13       18.26       14.65      2.05 o
  -6  -3  13      452.61      458.58     13.51 o
  -5  -3  13       26.07       27.35      2.17 o
  -4  -3  13       91.84       95.78      3.73 o
  -3  -3  13      287.53      279.94     14.47 o
  -2  -3  13       61.14       59.50      6.84 o
  -1  -3  13       45.17       50.17      5.30 o
   0  -3  13      122.62      134.43      4.01 o
   1  -3  13       36.63       30.48      1.82 o
   2  -3  13        6.76        7.42      1.66 o
   3  -3  13       51.56       44.28      2.23 o
   4  -3  13      124.35      134.86      6.00 o
   5  -3  13      243.52      252.87     10.27 o
  -6  -2  13        3.36        4.19      1.85 o
  -5  -2  13       51.21       43.96      2.67 o
  -4  -2  13       35.75       38.21      3.68 o
  -3  -2  13      260.36      248.48      5.65 o
  -2  -2  13      201.47      231.34      4.95 o
  -1  -2  13       28.96       39.40      2.02 o
   0  -2  13      401.30      391.32      8.84 o
   1  -2  13      249.41      241.84     13.75 o
   2  -2  13        0.48        0.25      1.78 o
   3  -2  13      160.21      174.56      5.69 o
   4  -2  13       17.62        9.55      2.05 o
   5  -2  13       16.47       15.30      2.38 o
  -6  -1  13        9.34       10.08      3.31 o
  -5  -1  13      277.43      294.24      9.01 o
  -4  -1  13        2.20        2.51      1.91 o
  -3  -1  13      241.07      244.02      5.50 o
  -2  -1  13        7.01       11.35      1.27 o
  -1  -1  13      172.16      170.65      4.00 o
   0  -1  13        4.78        2.41      1.49 o
   1  -1  13      418.79      437.36     10.27 o
   2  -1  13        6.47        6.45      1.86 o
   3  -1  13        0.02        0.93      1.70 o
   4  -1  13        0.21        0.77      1.62 o
   5  -1  13       47.72       41.57      4.28 o
  -6   0  13        0.63        2.36      2.44 o
  -5   0  13       56.76       62.76      3.48 o
  -4   0  13       94.22       95.95      3.84 o
  -3   0  13       50.78       52.28      2.08 o
  -2   0  13        2.46        0.91      1.62 o
  -1   0  13       26.24       28.02      1.75 o
   0   0  13        0.80        1.01      1.02 o
   1   0  13        2.67        3.93      1.27 o
   2   0  13       59.31       53.03      2.70 o
   3   0  13        2.55        3.43      1.49 o
   4   0  13       38.89       43.01      3.75 o
  -6   1  13        0.27        1.72      3.33 o
  -5   1  13       15.10       13.22      1.92 o
  -4   1  13      311.49      304.22      8.15 o
  -3   1  13        0.99        1.55      1.31 o
  -2   1  13        4.33        1.85      1.05 o
  -1   1  13       63.03       51.78      2.15 o
   0   1  13      304.82      311.65     10.89 o
   1   1  13        3.76        5.61      2.00 o
   2   1  13       24.93       19.95      1.88 o
   3   1  13      258.13      296.66     18.13 o
   4   1  13        0.07       -1.53      1.87 o
  -6   2  13      183.51      174.82     12.42 o
  -5   2  13       78.20       64.44      4.18 o
  -4   2  13       34.86       34.26      2.45 o
  -3   2  13       72.23       56.82      2.97 o
  -2   2  13      248.36      248.49      9.82 o
  -1   2  13        4.31       -0.88      3.35 o
   0   2  13      411.26      450.78     10.94 o
   1   2  13       50.48       53.62      2.82 o
   2   2  13       15.47       13.38      2.28 o
   3   2  13       28.70       32.92      3.39 o
  -5   3  13      173.23      150.56      5.90 o
  -4   3  13      113.39      108.05      4.68 o
  -3   3  13      100.70      104.69      8.58 o
  -2   3  13       22.09       21.48      2.26 o
  -1   3  13        3.64        8.49      1.91 o
   0   3  13        0.01        2.50      1.46 o
   1   3  13        3.88        3.96      1.65 o
   2   3  13       18.22       17.83      2.69 o
   3   3  13        2.35        1.11      4.08 o
  -5   4  13      144.92      146.20     11.15 o
  -4   4  13        1.99        1.50      1.91 o
  -3   4  13        1.59        1.26      2.34 o
  -2   4  13      193.88      191.79      6.75 o
  -1   4  13       94.09       85.37      4.26 o
   0   4  13      245.03      248.39      8.55 o
   1   4  13        0.38        4.18      2.23 o
   2   4  13      128.72      137.44      9.38 o
  -3   5  13        6.43        8.45      2.58 o
  -2   5  13       62.15       52.10      3.32 o
  -1   5  13        9.11        5.39      3.70 o
   0   5  13       48.44       47.93      3.83 o
  -1 -10  14      295.92      363.49     18.64 o
   0 -10  14        0.65        3.30      3.15 o
   1 -10  14      205.59      191.42     12.51 o
   2 -10  14       42.61       48.80      4.32 o
  -3  -9  14      416.26      428.79     21.01 o
  -2  -9  14       79.75       81.32      4.22 o
  -1  -9  14       20.42       24.62      4.12 o
   0  -9  14       40.68       36.96      3.31 o
   1  -9  14       36.53       34.91      3.04 o
   2  -9  14      148.34      143.79      6.80 o
   3  -9  14        1.87        7.15      3.31 o
  -4  -8  14      132.34      136.79      8.85 o
  -3  -8  14       79.44       78.17      4.54 o
  -2  -8  14       59.96       53.42      8.95 o
  -1  -8  14      414.13      412.66     23.47 o
   0  -8  14      396.28      420.19     22.86 o
   1  -8  14       96.51       90.04      6.85 o
   2  -8  14       24.70       31.12      3.45 o
   3  -8  14        5.31        6.91      4.42 o
  -4  -7  14       33.74       25.73      5.74 o
  -3  -7  14       53.89       59.96      3.63 o
  -2  -7  14       39.18       43.53      3.58 o
  -1  -7  14      404.91      424.27     22.97 o
   0  -7  14       29.73       26.67      3.42 o
   1  -7  14       13.65       14.04      4.05 o
   2  -7  14        2.25        3.95      3.90 o
   3  -7  14       75.75       89.91      7.52 o
   4  -7  14        3.63        0.09      4.39 o
  -5  -6  14      257.41      276.83     13.34 o
  -4  -6  14       17.43       17.57      2.78 o
  -3  -6  14      152.98      148.88      6.47 o
  -2  -6  14        0.00        1.58      1.07 o
  -1  -6  14        4.23        4.16      1.06 o
   0  -6  14        8.95       13.02      1.45 o
   1  -6  14      138.01      151.45      7.68 o
   2  -6  14      274.18      280.90     10.81 o
   3  -6  14      260.34      248.77     13.97 o
   4  -6  14       30.96       28.92      4.36 o
  -5  -5  14       13.30       10.18      5.59 o
  -4  -5  14       19.35       18.68      4.67 o
  -3  -5  14        0.03       -0.32      1.38 o
  -2  -5  14       57.47       60.74      2.63 o
  -1  -5  14        1.28        2.98      2.71 o
   0  -5  14      159.26      163.96     22.12 o
   1  -5  14        1.14        1.19      1.17 o
   2  -5  14        9.01        9.75      4.37 o
   3  -5  14      181.53      171.37      5.76 o
   4  -5  14       26.83       32.81      4.97 o
  -5  -4  14      344.36      357.24     13.29 o
  -4  -4  14       94.27       93.98      5.09 o
  -3  -4  14      202.92      231.09      9.96 o
  -2  -4  14       66.19       68.87      2.78 o
  -1  -4  14        5.81        6.17      1.75 o
   0  -4  14        0.00        1.24      1.04 o
   1  -4  14      514.63      495.76     17.15 o
   2  -4  14       65.38       81.69      3.14 o
   3  -4  14      877.89      911.23     24.81 o
   4  -4  14      156.29      175.19      7.33 o
  -6  -3  14       22.35       20.94      3.65 o
  -5  -3  14        9.28       12.21      2.32 o
  -4  -3  14      218.94      233.06      9.65 o
  -3  -3  14      367.22      394.52     20.27 o
  -2  -3  14        5.34        8.16      2.82 o
  -1  -3  14       81.73       84.81      3.16 o
   0  -3  14        2.90        2.61      1.13 o
   1  -3  14      251.85      264.50      6.94 o
   2  -3  14        1.82        2.66      1.44 o
   3  -3  14      106.40       99.65      5.56 o
   4  -3  14        8.53        8.23      1.85 o
  -6  -2  14        9.28        9.46      2.55 o
  -5  -2  14        3.44        4.78      2.70 o
  -4  -2  14        1.63       -0.05      1.64 o
  -3  -2  14      408.69      421.91     12.44 o
  -2  -2  14       51.41       48.97      4.75 o
  -1  -2  14      768.17      787.18     17.04 o
   0  -2  14       16.94       17.10      1.64 o
   1  -2  14       31.08       31.49      2.08 o
   2  -2  14       85.59       86.24      7.51 o
   3  -2  14        4.18        7.50      2.02 o
   4  -2  14      233.00      231.34      9.54 o
  -6  -1  14      138.73      133.19      9.79 o
  -5  -1  14      196.95      190.20      6.82 o
  -4  -1  14      393.59      437.45     30.22 o
  -3  -1  14       14.43       19.13      2.24 o
  -2  -1  14      183.07      184.51      5.30 o
  -1  -1  14       43.24       46.29      2.40 o
   0  -1  14       66.72       63.55      3.06 o
   1  -1  14       20.93       19.48      3.89 o
   2  -1  14      107.80      115.75      4.51 o
   3  -1  14      136.72      141.80      6.59 o
   4  -1  14       21.19       27.06      4.80 o
  -5   0  14        0.27        0.23      3.18 o
  -4   0  14        3.92        4.22      2.04 o
  -3   0  14      161.30      153.96      5.61 o
  -2   0  14      263.57      283.59      9.16 o
  -1   0  14       64.14       64.03      2.44 o
   0   0  14        8.53       10.00      1.61 o
   1   0  14      143.28      160.22      6.70 o
   2   0  14        2.50        1.71      1.34 o
   3   0  14       10.84        7.30      2.04 o
  -5   1  14        6.62        1.98      3.06 o
  -4   1  14       10.51       11.71      3.27 o
  -3   1  14      298.27      304.53      9.64 o
  -2   1  14        5.68        5.24      1.27 o
  -1   1  14        0.89        2.37      1.22 o
   0   1  14       42.61       48.77      2.79 o
   1   1  14       43.10       40.69      3.34 o
   2   1  14      282.70      291.72      9.91 o
   3   1  14        7.02        7.91      2.39 o
  -5   2  14       55.63       62.34      4.64 o
  -4   2  14       18.85       18.62      2.72 o
  -3   2  14       36.42       38.64      3.50 o
  -2   2  14        1.38        1.96      1.47 o
  -1   2  14       70.50       65.36      3.69 o
   0   2  14       90.78       88.23      6.30 o
   1   2  14        0.04       -0.61      2.37 o
   2   2  14       50.56       61.95      3.58 o
  -4   3  14      174.77      171.30      8.10 o
  -3   3  14       16.31        6.06      6.70 o
  -2   3  14       91.29      105.32     15.34 o
  -1   3  14       22.35       19.71      3.36 o
   0   3  14       82.08       88.07      4.19 o
   1   3  14       18.17       20.15      6.60 o
  -3   4  14        0.16       -1.99      5.16 o
  -2   4  14       10.88        7.59      2.90 o
  -1   4  14        3.63        0.99      3.14 o
  -1  -9  15        9.05        2.64      3.33 o
   0  -9  15       18.51       16.27      2.64 o
   1  -9  15       25.80       27.16      3.01 o
  -2  -8  15       90.48       76.38      5.12 o
  -1  -8  15       18.49       23.33      5.93 o
   0  -8  15       27.59       20.45      3.42 o
   1  -8  15      142.43      150.13      7.68 o
   2  -8  15      163.74      162.33      7.64 o
  -3  -7  15       90.30       85.85      4.88 o
  -2  -7  15       34.04       34.50      2.64 o
  -1  -7  15        0.62        3.48      1.14 o
   0  -7  15      416.40      414.10     15.65 o
   1  -7  15        5.57        1.09      3.16 o
   2  -7  15       14.42       15.56      2.75 o
   3  -7  15        6.90        8.34      3.41 o
  -4  -6  15       91.38       85.42      6.13 o
  -3  -6  15       88.50       96.42      4.91 o
  -2  -6  15       41.80       47.44      3.76 o
  -1  -6  15        0.88        2.04      2.25 o
   0  -6  15        0.03        0.58      0.88 o
   1  -6  15       17.87       17.32      2.73 o
   2  -6  15      165.78      198.64     14.55 o
   3  -6  15       38.34       36.28      4.78 o
  -4  -5  15        0.01        1.49      1.74 o
  -3  -5  15        5.78        7.94      2.78 o
  -2  -5  15       37.71       48.12      2.61 o
  -1  -5  15      150.22      159.68      5.39 o
   0  -5  15       56.14       62.29     11.23 o
   1  -5  15      602.68      680.44     18.77 o
   2  -5  15       59.48       60.31      4.81 o
   3  -5  15        0.36       -2.82      2.82 o
  -5  -4  15      434.93      395.10     22.00 o
  -4  -4  15      164.67      164.38      7.61 o
  -3  -4  15      368.93      372.83     20.82 o
  -2  -4  15        3.19        2.21      2.81 o
  -1  -4  15       70.50       79.01      3.50 o
   0  -4  15        2.14       -0.67      1.08 o
   1  -4  15       52.31       47.77      2.53 o
   2  -4  15      235.22      228.54      7.58 o
   3  -4  15       80.30       73.11      3.95 o
  -5  -3  15       69.33       62.48      6.41 o
  -4  -3  15        3.09       -0.69      1.87 o
  -3  -3  15      481.38      529.30     50.20 o
  -2  -3  15       83.70       72.39      3.23 o
  -1  -3  15        0.07        0.43      1.19 o
   0  -3  15      223.07      229.84      8.61 o
   1  -3  15       26.26       27.64      2.35 o
   2  -3  15      186.78      208.51      7.27 o
   3  -3  15        1.81       -3.20      2.14 o
  -5  -2  15        6.54       13.01      4.19 o
  -4  -2  15       15.89       17.51      2.91 o
  -3  -2  15       71.86       72.95      5.36 o
  -2  -2  15      152.12      168.99      5.84 o
  -1  -2  15       13.50       17.49      5.81 o
   0  -2  15        0.81        0.61      1.27 o
   1  -2  15      141.81      130.62      4.85 o
   2  -2  15       23.10       23.85      3.39 o
   3  -2  15      532.85      546.72     18.98 o
  -5  -1  15      136.04      122.31      8.98 o
  -4  -1  15      248.53      253.60     10.45 o
  -3  -1  15       97.98      101.25      5.25 o
  -2  -1  15        0.85        1.26      4.03 o
  -1  -1  15        0.49        0.27      2.88 o
   0  -1  15        5.37        5.23      1.46 o
   1  -1  15      273.02      273.68     13.61 o
   2  -1  15        2.37        3.36      1.71 o
   3  -1  15       70.85       65.13      5.66 o
  -4   0  15       27.85       26.97      3.25 o
  -3   0  15       12.00       11.64      2.97 o
  -2   0  15       59.74       63.93      3.14 o
  -1   0  15      334.63      338.72     20.61 o
   0   0  15       14.21       17.09      2.11 o
   1   0  15       23.42       27.09      2.55 o
   2   0  15        3.14        5.13      1.87 o
  -4   1  15       59.59       46.98      5.39 o
  -3   1  15      159.11      151.89      9.86 o
  -2   1  15      152.80      154.70      5.87 o
  -1   1  15       43.93       43.30      9.50 o
   0   1  15        0.79        3.14      3.24 o
   1   1  15       76.02       97.33      4.41 o
  -3   2  15        2.79       -1.17      2.13 o
  -2   2  15        4.14        2.68      2.85 o
  -1   2  15        2.74        2.44      2.86 o
   0   2  15      295.74      318.86     10.52 o
  -1  -7  16      305.35      307.63     20.53 o
   0  -7  16        0.73        0.78      1.99 o
   1  -7  16      198.26      215.76      9.08 o
  -2  -6  16       36.49       33.44      3.91 o
  -1  -6  16      184.35      200.07      6.64 o
   0  -6  16       15.22        8.98      3.00 o
   1  -6  16       62.61       62.66      4.44 o
  -3  -5  16      101.32      126.21      8.29 o
  -2  -5  16        1.04       -1.36      2.92 o
  -1  -5  16        0.78        0.85      2.46 o
   0  -5  16      336.58      370.25     11.13 o
   1  -5  16       10.77       11.89      1.73 o
   2  -5  16      110.48      126.61      6.35 o
  -3  -4  16       78.44      100.62      6.79 o
  -2  -4  16      259.79      259.32     10.45 o
  -1  -4  16        7.57        4.62      1.73 o
   0  -4  16       28.10       22.73      3.71 o
   1  -4  16        0.12        0.17      1.78 o
   2  -4  16       47.57       48.38      2.97 o
  -3  -3  16       27.07       26.94      2.93 o
  -2  -3  16       48.64       41.62      3.51 o
  -1  -3  16       58.82       58.88      3.25 o
   0  -3  16       78.76       78.04      5.62 o
   1  -3  16      357.06      357.28     13.52 o
   2  -3  16       10.92       11.33      2.11 o
  -3  -2  16       14.78       15.15      3.38 o
  -2  -2  16       10.23       17.20      3.24 o
  -1  -2  16      113.04      121.17      4.82 o
   0  -2  16       16.04       15.21      2.07 o
   1  -2  16       32.62       33.88      9.35 o
  -3  -1  16      255.10      247.03     14.21 o
  -2  -1  16       14.22       19.19      3.71 o
  -1  -1  16       61.25       58.02      5.34 o
   0  -1  16       79.75       76.62      4.39 o
   1  -1  16       63.87       60.14      8.26 o
  -2   0  16      158.37      150.49     10.86 o
  -1   0  16       59.35       64.20      3.44 o
 
